# Supplementary material for: Identification of regulatory variants associated with genetic susceptibility to meningococcal disease
Source: Sci Rep. 2019 May 6;9:6966. doi: 10.1038/s41598-019-43292-6 (PMC6502852; doi:10.1038/s41598-019-43292-6)
Supplement: Supplementary file 1 — Supplementary tables [file 41598_2019_43292_MOESM1_ESM.xlsx]

## Sheet: Supplementary Tables
Identification of regulatory variants associated with genetic susceptibility to meningococcal disease
Lisa Borghini1,2,*, Eileen Png2, Alexander Binder3, Victoria J. Wright4, Ellie Pinnock5, Ronald de Groot6, Jan Hazelzet7, Marieke Emonts8,9, Michiel Van der Flier6, Luregn J. Schlapbach10,11,12,13, Suzanne Anderson14, Fatou Secka14, Antonio Salas15, Colin Fink5, Enitan D. Carrol16, Andrew J. Pollard17, Lachlan J. Coin18, Taco W. Kuijpers19, Federico Martinon-Torres20, Werner Zenz3, Michael Levin4…
Supplementary Tables

## Sheet: Table-S1
Coordinates of the probes in the Nimbelgen capture used for targeted sequencing
chromosome	start	end
chr10	12762411	12762907
chr10	13141921	13142871
chr10	13732211	13732911
chr10	13750706	13750961
chr10	17270261	17270914
chr10	17395551	17396041
chr10	17554311	17555242
chr10	17569411	17570079
chr10	18947921	18948484
chr10	18970546	18971104
chr10	18971116	18971534
chr10	21574551	21575055
chr10	21581611	21582410
chr10	21582911	21583508
chr10	21625661	21626044
chr10	21653081	21654022
chr10	21685631	21686080
chr10	21721221	21721300
chr10	21721306	21721429
chr10	21721496	21721594
chr10	21786031	21786645
chr10	21794671	21795200
chr10	21813821	21813890
chr10	21813911	21814157
chr10	21814166	21815739
chr10	21822601	21823263
chr10	22215751	22215892
chr10	22215911	22216257
chr10	22535516	22536429
chr10	22605171	22606136
chr10	22716661	22717378
chr10	22717426	22717633
chr10	25109247	25110166
chr10	25138097	25138648
chr10	25138652	25139149
chr10	25162047	25162165
chr10	25162182	25162601
chr10	25162602	25162777
chr10	25190787	25191121
chr10	25191137	25191686
chr10	25269997	25270906
chr10	25348487	25348602
chr10	25348767	25349650
chr10	25350697	25351786
chr10	25356827	25357903
chr10	28664557	28664676
chr10	28664682	28664985
chr10	28821147	28821825
chr10	29543307	29543934
chr10	30711937	30712820
chr10	30721762	30721893
chr10	30721927	30724166
chr10	30735932	30736914
chr10	30811502	30811570
chr10	30811587	30811693
chr10	30811772	30811849
chr10	30872502	30873492
chr10	30875477	30875557
chr10	30875562	30875660
chr10	30875662	30876427
chr10	30876457	30877018
chr10	30877037	30877382
chr10	30971097	30971879
chr10	31364418	31364936
chr10	31388428	31389280
chr10	31389723	31390571
chr10	31423373	31423911
chr10	31423918	31424160
chr10	31549578	31549895
chr10	31550018	31550246
chr10	32508218	32508341
chr10	32508598	32508671
chr9	134608520	134608632
chr9	134608745	134610327
chr9	136008895	136009799
chr9	136010295	136011236
chr9	136017435	136018239
chr9	136341390	136342487
chr9	136343100	136344570
chr9	137494248	137495069
chr9	137536428	137536818
chr9	137536823	137537423
chr9	137750118	137750934
chr9	138018173	138018712
chr9	138018728	138018834
chr9	138021858	138021928
chr9	138021983	138022089
chr9	138022098	138022374
chr9	138022403	138023250
chr9	138884603	138885269
chr9	139518147	139519099
chr9	139776733	139777344
chr9	139795233	139795410
chr9	139795413	139795874
chr9	139795878	139797422
chr9	139948553	139949042
chr9	140117753	140118416
chr9	140196953	140198251
chr9	140205453	140206403
chr10	1034122	1034576
chr10	3710510	3711351
chr10	3782040	3783263
chr10	3796900	3797243
chr10	3797260	3797970
chr10	3799400	3801048
chr10	3803510	3803685
chr10	3803690	3803996
chr10	3804030	3806508
chr10	3806520	3806707
chr10	3808190	3809288
chr10	3817150	3818890
chr10	3818935	3819110
chr10	3819135	3819380
chr10	3819415	3819934
chr10	3824250	3825868
chr10	3825885	3826544
chr10	3826545	3826708
chr10	3847745	3849464
chr10	3852210	3852699
chr10	3852715	3854187
chr10	3862325	3862922
chr10	3862955	3863032
chr10	3867200	3868143
chr10	3877645	3877882
chr10	3877900	3879160
chr10	3893025	3893100
chr10	3893385	3894109
chr10	3894115	3895370
chr10	3928545	3929167
chr10	3929190	3929759
chr10	3930075	3930711
chr10	3930730	3930843
chr10	3931790	3932852
chr10	3941025	3941509
chr10	3941535	3941679
chr10	5580476	5581492
chr10	5588686	5590558
chr10	5592786	5593154
chr10	5593156	5594629
chr10	5625396	5626271
chr10	5626566	5627718
chr10	5631596	5632608
chr10	5637636	5638592
chr10	12497756	12498316
chr10	12749361	12749955
chr9	129423887	129424605
chr9	129424607	129425233
chr9	129553647	129554395
chr9	129949287	129950337
chr9	130098677	130099763
chr9	130150612	130151308
chr9	130281477	130282347
chr9	130323627	130324851
chr9	130328437	130329735
chr9	130331547	130331747
chr9	130331752	130332500
chr9	130335362	130335583
chr9	130335602	130335730
chr9	130335737	130335934
chr9	130336222	130337424
chr9	130341142	130341951
chr9	130345752	130346133
chr9	130346147	130346347
chr9	130346637	130346742
chr9	130666847	130667563
chr9	130717332	130718671
chr9	130763901	130764313
chr9	130769051	130769327
chr9	130769641	130770518
chr9	130786086	130786280
chr9	130813996	130814866
chr9	130829221	130830672
chr9	130834521	130835383
chr9	130840311	130841684
chr9	130841701	130841767
chr9	130844206	130844931
chr9	130907576	130908654
chr9	130910326	130912185
chr9	130921721	130921935
chr9	130922191	130922775
chr9	130926276	130926947
chr9	131038131	131038695
chr9	131060968	131061636
chr9	131397343	131397619
chr9	131397633	131398338
chr9	131654388	131655408
chr9	131664433	131664609
chr9	131664628	131665323
chr9	131673538	131674353
chr9	131674478	131675460
chr9	131902088	131902652
chr9	131935998	131937350
chr9	131937363	131937646
chr9	132094353	132094776
chr9	132096143	132097057
chr9	132245588	132246748
chr9	132319098	132320181
chr9	132342348	132342906
chr9	132464688	132465486
chr9	132835523	132836006
chr9	132836323	132836565
chr9	133286490	133286603
chr9	133286610	133286683
chr9	133289595	133289990
chr9	133302245	133302742
chr9	133320540	133321379
chr9	133321510	133321842
chr9	133721840	133722413
chr9	133722900	133723596
chr9	133837890	133838392
chr9	133838765	133839141
chr9	134552390	134552988
chr9	134553000	134554854
chr9	134602585	134603599
chr9	134603890	134604029
chr9	134604045	134604317
chr9	134604320	134605304
chr9	117655695	117656400
chr9	117670145	117670509
chr9	117670515	117671211
chr9	117730865	117731852
chr9	117762085	117763149
chr9	117778490	117779063
chr9	117798850	117799508
chr9	117889280	117889909
chr9	117919095	117919336
chr9	117919340	117919855
chr9	117945390	117945582
chr9	117945660	117945952
chr9	117946040	117946110
chr9	117967240	117967910
chr9	117976000	117976283
chr9	117976305	117976578
chr9	117996045	117996895
chr9	118028145	118028289
chr9	118028350	118029160
chr9	118053840	118054502
chr9	118758629	118759056
chr9	118759089	118759259
chr9	118770469	118771210
chr9	118852529	118852768
chr9	118853069	118853165
chr9	118862724	118864385
chr9	123492925	123493559
chr9	123688195	123688604
chr9	123688610	123689351
chr9	123895505	123895585
chr9	123895620	123895702
chr9	123896085	123896294
chr9	123956765	123957722
chr9	124043935	124045027
chr9	124048145	124049965
chr9	124049985	124050208
chr9	124084335	124084928
chr9	124084930	124085111
chr9	124113285	124114099
chr9	124134545	124135971
chr9	124160385	124161229
chr9	124412450	124412945
chr9	124706895	124707388
chr9	124734650	124735609
chr9	125693234	125694373
chr9	126840242	126841404
chr9	126841432	126841858
chr9	126864257	126864808
chr9	127001597	127002549
chr9	127002582	127002661
chr9	127021827	127022202
chr9	127029497	127030097
chr9	127071897	127072356
chr9	127154677	127155891
chr9	127420497	127420778
chr9	127420787	127421029
chr9	127421042	127421279
chr9	127421282	127421565
chr9	127421587	127422632
chr9	127457547	127457634
chr9	127457947	127458540
chr9	127458552	127458802
chr9	127459342	127459935
chr9	127459967	127460255
chr9	127460272	127460511
chr9	127460572	127461284
chr9	127541342	127541479
chr9	127541522	127541809
chr9	127541817	127542305
chr9	127574732	127575217
chr9	127580352	127581534
chr9	128189742	128190791
chr9	109556439	109556724
chr9	109561399	109561782
chr9	109561809	109561986
chr9	109609079	109609766
chr9	109609804	109609900
chr9	109645894	109646812
chr9	109651109	109651902
chr9	109654889	109654965
chr9	109654994	109656007
chr9	109678859	109679689
chr9	109782239	109782750
chr9	109801439	109802116
chr9	110005999	110006589
chr9	110007849	110008154
chr9	110008169	110008303
chr9	110011289	110011956
chr9	110124004	110124554
chr9	110151544	110152146
chr9	110152159	110152538
chr9	111798297	111798422
chr9	111798432	111798808
chr9	111800087	111800714
chr9	111863732	111863944
chr9	111863947	111864534
chr9	111864542	111864611
chr9	111864617	111864689
chr9	112215267	112216018
chr9	112216307	112216447
chr9	112239042	112240475
chr9	112261697	112262906
chr9	112318067	112319123
chr9	112532987	112534292
chr9	112555217	112556236
chr9	112556247	112556386
chr9	112791337	112791476
chr9	112791482	112792385
chr9	112893317	112894302
chr9	112903187	112904342
chr9	112904662	112905153
chr9	114274244	114274317
chr9	114490559	114490697
chr9	114490719	114490827
chr9	114490899	114491314
chr9	114491319	114491391
chr9	114493429	114493504
chr9	114493554	114493653
chr9	114493714	114493785
chr9	114493804	114493940
chr9	114505339	114505479
chr9	114505494	114505985
chr9	114505989	114506296
chr9	114522299	114522891
chr9	114567694	114568884
chr9	114613474	114614592
chr9	114619789	114620547
chr9	114620554	114620656
chr9	114629204	114629728
chr9	114629729	114629798
chr9	116669115	116670130
chr9	117050295	117051576
chr9	117439705	117440046
chr9	117440050	117440291
chr9	117480895	117481645
chr9	117548100	117548897
chr9	117549795	117550938
chr9	117560855	117561867
chr9	117567905	117568498
chr9	117568525	117569051
chr9	117646850	117647002
chr9	117647015	117647089
chr9	117647115	117647402
chr9	117647435	117647701
chr9	92989141	92989213
chr9	92989376	92989450
chr9	92989451	92989655
chr9	93822721	93823771
chr9	94862686	94863118
chr9	94863126	94863298
chr9	95736451	95736840
chr9	95750541	95750707
chr9	95750746	95750849
chr9	95750851	95751029
chr9	95895296	95896008
chr9	95896116	95897593
chr9	95903301	95903442
chr9	95985336	95986153
chr9	95986846	95987403
chr9	96928186	96930012
chr9	97674891	97675590
chr9	97675606	97675889
chr9	97676291	97676782
chr9	97676836	97677219
chr9	97681486	97682299
chr9	97682611	97682858
chr9	97683441	97683626
chr9	97683631	97684886
chr9	97684916	97685507
chr9	97780126	97780331
chr9	97780416	97780488
chr9	97780526	97781303
chr9	98090866	98091099
chr9	98091101	98091320
chr9	98091611	98091849
chr9	98091871	98091977
chr9	98144926	98145092
chr9	98145381	98146293
chr9	99061865	99062481
chr9	99062530	99062776
chr9	99101950	99102405
chr9	99182545	99183146
chr9	99183305	99183377
chr9	99646485	99647442
chr9	99803970	99804982
chr9	99808325	99809017
chr9	99809030	99809269
chr9	99824340	99825026
chr9	99825030	99825268
chr9	99825570	99825629
chr9	99941555	99942015
chr9	99942020	99942189
chr9	99942220	99942316
chr9	99942320	99942575
chr9	100150737	100151134
chr9	100151137	100151847
chr9	100273092	100273345
chr9	100273382	100273865
chr9	100274152	100274807
chr9	100274812	100274920
chr9	100274942	100275039
chr9	100275047	100275152
chr9	102586006	102587308
chr9	103188607	103188785
chr9	103188792	103189270
chr9	103191297	103191984
chr9	103192272	103192371
chr9	103192387	103192491
chr9	104052592	104052941
chr9	104052962	104053067
chr9	104189992	104191004
chr9	104191007	104191177
chr9	104257817	104258094
chr9	104258147	104258677
chr9	104258682	104258807
chr9	109479709	109480507
chr9	109514949	109515891
chr9	71991363	71992141
chr9	72047983	72048725
chr9	72048963	72049209
chr9	72500183	72501208
chr9	72513433	72514382
chr9	72635148	72635295
chr9	72635363	72635464
chr9	72635478	72636876
chr9	72646088	72646793
chr9	72668473	72669476
chr9	72669513	72669612
chr9	72725968	72726364
chr9	72726383	72727260
chr9	72732543	72733206
chr9	72733253	72733397
chr9	72733408	72733592
chr9	72751233	72751311
chr9	72751353	72752056
chr9	72752078	72752326
chr9	72819988	72820174
chr9	72820233	72821169
chr9	72821203	72821310
chr9	72873343	72873651
chr9	72873668	72874669
chr9	73021633	73021777
chr9	73021883	73022692
chr9	73033133	73036333
chr9	73168743	73169556
chr9	74754028	74754476
chr9	74754513	74755406
chr9	74755408	74755800
chr9	74755848	74756153
chr9	74761868	74761976
chr9	74761978	74762114
chr9	74762408	74762513
chr9	74980033	74980207
chr9	74980213	74981079
chr9	75058363	75058701
chr9	75088358	75088985
chr9	75091788	75093506
chr9	75139733	75140611
chr9	75142043	75142793
chr9	75154907	75155041
chr9	75155102	75155419
chr9	75155427	75155950
chr9	75168937	75169618
chr9	75169622	75169760
chr9	75192192	75192786
chr9	75282017	75282604
chr9	75443347	75443827
chr9	79133901	79134698
chr9	84352688	84353192
chr9	84440698	84441110
chr9	84489848	84490335
chr9	86500298	86500546
chr9	86500698	86500867
chr9	86500878	86501497
chr9	86601738	86601977
chr9	86602253	86602632
chr9	86911113	86912163
chr9	87374123	87374642
chr9	87374643	87375173
chr9	89598098	89599211
chr9	89809138	89810303
chr9	89827388	89827676
chr9	89827688	89827936
chr9	90381553	90382086
chr9	90382098	90382303
chr9	90811088	90811422
chr9	90811443	90811931
chr9	90812503	90813675
chr9	90813678	90813745
chr9	92989011	92989085
chr9	33780143	33780309
chr9	33780358	33780640
chr9	33780653	33780727
chr9	33780728	33780832
chr9	33780843	33780947
chr9	34185858	34186719
chr9	34186738	34186885
chr9	34715589	34716198
chr9	34823889	34824281
chr9	35517894	35518794
chr9	35518814	35518916
chr9	35518939	35519706
chr9	35657729	35658604
chr9	35731844	35732608
chr9	35732609	35733133
chr9	36306469	36307210
chr9	36317679	36318306
chr9	36318319	36318390
chr9	36923834	36924429
chr9	37197489	37197737
chr9	37197759	37198596
chr9	37464644	37465199
chr9	37472249	37472771
chr9	37953589	37954473
chr9	37954484	37954559
chr9	38016994	38017731
chr9	38024149	38024534
chr9	38024544	38024677
chr9	38046589	38048343
chr9	38144294	38144887
chr9	38170839	38170913
chr9	38170984	38171124
chr9	38171169	38171235
chr9	38171279	38171671
chr9	38178239	38178491
chr9	38178519	38178660
chr9	38227049	38227864
chr9	38383189	38383439
chr9	38383449	38383690
chr9	38383884	38384238
chr9	38681649	38683403
chr9	39030584	39031039
chr9	41895288	41895430
chr9	41895448	41895758
chr9	41936033	41936188
chr9	41936293	41936898
chr9	66699770	66700229
chr9	66700275	66700444
chr9	66700530	66700604
chr9	67292864	67294085
chr9	67297619	67297721
chr9	67297764	67297971
chr9	67298019	67298099
chr9	67301304	67301716
chr9	69882995	69883070
chr9	69883075	69883148
chr9	69883270	69883348
chr9	71457903	71458315
chr9	71458318	71458662
chr9	71711948	71712368
chr9	71735253	71735320
chr9	71735338	71736041
chr9	71785838	71786649
chr9	71788598	71788918
chr9	71788943	71789816
chr9	71789843	71790624
chr9	71793353	71793883
chr9	71793898	71794045
chr9	71795453	71796157
chr9	71801503	71802375
chr9	71985293	71985376
chr9	71985378	71986178
chr9	71991188	71991361
chr9	21873589	21874500
chr9	22026644	22027169
chr9	22030039	22030850
chr9	22036934	22038095
chr9	22041594	22042255
chr9	22042269	22042447
chr9	22052194	22052312
chr9	22052319	22053403
chr9	22079734	22080795
chr9	22084234	22085430
chr9	22085729	22086072
chr9	22102634	22103140
chr9	22103174	22103757
chr9	22103764	22104250
chr9	22107044	22107977
chr9	22108744	22108902
chr9	22108944	22109687
chr9	22147994	22149002
chr9	22158244	22159696
chr9	22210104	22210980
chr9	22211389	22211641
chr9	22211659	22211937
chr9	22211954	22212478
chr9	22237594	22238284
chr9	22238304	22239132
chr9	22239139	22239581
chr9	22240394	22241683
chr9	27129259	27129860
chr9	27338144	27338565
chr9	27338584	27338824
chr9	27407884	27408762
chr9	27453654	27454503
chr9	30671137	30672043
chr9	32394583	32395178
chr9	32395483	32396709
chr9	32396713	32396789
chr9	32423013	32423717
chr9	32423898	32424168
chr9	32424538	32425251
chr9	32426148	32426706
chr9	32525793	32526712
chr9	32526773	32526976
chr9	32603973	32604151
chr9	32604158	32604910
chr9	32627233	32628235
chr9	32698193	32699520
chr9	32741443	32742947
chr9	32743283	32743423
chr9	32743428	32743565
chr9	32743588	32743663
chr9	32743818	32743895
chr9	32744023	32744393
chr9	33185763	33186569
chr9	33320253	33321411
chr9	33328943	33329633
chr9	33415183	33416145
chr9	33442738	33443589
chr9	33452893	33453909
chr9	33458238	33459051
chr9	33459163	33459226
chr9	33463983	33464940
chr9	33506458	33506526
chr9	33506823	33507597
chr9	33515828	33516111
chr9	33524533	33524698
chr9	33524713	33524930
chr9	33524978	33525048
chr9	33525053	33525123
chr9	33548538	33548932
chr9	33548938	33549550
chr9	33765488	33765776
chr9	33765833	33765948
chr9	33779893	33780096
chr9	3874921	3875340
chr9	3875341	3875981
chr9	3916521	3917562
chr9	5269094	5269167
chr9	5269169	5269795
chr9	5437089	5438119
chr9	5449669	5449983
chr9	5450009	5450813
chr9	5459094	5459904
chr9	5529704	5530392
chr9	5621999	5622305
chr9	6544659	6544825
chr9	6545114	6545320
chr9	6545349	6545454
chr9	6545509	6545584
chr9	6566319	6566768
chr9	6566814	6567125
chr9	6567154	6567755
chr9	7368239	7368317
chr9	7368329	7369074
chr9	11064535	11064849
chr9	11064910	11064989
chr9	11064990	11065327
chr9	12784295	12784958
chr9	12814185	12814892
chr9	12916895	12917501
chr9	13267685	13268145
chr9	13268455	13268845
chr9	16060648	16061384
chr9	16062798	16063606
chr9	16144538	16145035
chr9	19048724	19049774
chr9	19161579	19162286
chr9	19184239	19184776
chr9	19184784	19184880
chr9	20353651	20354081
chr9	20354086	20354615
chr9	20981201	20982139
chr9	21056801	21056967
chr9	21057031	21057140
chr9	21057211	21057561
chr9	21070046	21070805
chr9	21575946	21577202
chr9	21591334	21592361
chr9	21615594	21616748
chr9	21677504	21678272
chr9	21678274	21678504
chr9	21681234	21681378
chr9	21681379	21681545
chr9	21681559	21682323
chr9	21682694	21683696
chr9	21684244	21685529
chr9	21685534	21685607
chr9	21685614	21685724
chr9	21688334	21689424
chr9	21711404	21711998
chr9	21746874	21748173
chr9	21754744	21755274
chr9	21755289	21755364
chr9	21796489	21796592
chr9	21796739	21796867
chr9	21796904	21797547
chr9	21828684	21829421
chr9	21829514	21829622
chr9	21829639	21829743
chr9	21831644	21831780
chr9	21831794	21832906
chr9	21832919	21833198
chr9	21833459	21834232
chr9	21836034	21837485
chr9	21854289	21855311
chr9	21871499	21871597
chr9	21871614	21872035
chr8	141965617	141966839
chr8	142051457	142051590
chr8	142051607	142052093
chr8	142083282	142083571
chr8	142083627	142085141
chr8	142085432	142086614
chr8	142137352	142138646
chr8	142139637	142140304
chr8	142141072	142141970
chr8	142162132	142162770
chr8	142162787	142162863
chr8	142162872	142162946
chr8	142162952	142163052
chr8	142163082	142163175
chr8	142163477	142164662
chr8	142237982	142239002
chr8	142408982	142409691
chr8	142415842	142417007
chr8	143673395	143673960
chr8	143757180	143757324
chr8	143757365	143758138
chr8	143780875	143781056
chr8	143781200	143781482
chr8	143781490	143781875
chr8	143813630	143813696
chr8	143813700	143813795
chr8	143813845	143813994
chr8	143814035	143814114
chr8	143814155	143814336
chr8	143814365	143814537
chr8	143814700	143814773
chr8	143814840	143814944
chr8	143815030	143815142
chr8	143844000	143844938
chr8	143869535	143871298
chr8	143884825	143885147
chr8	143885160	143885429
chr8	143885450	143886131
chr8	144078600	144078675
chr8	144078715	144079088
chr8	144136985	144137554
chr8	144137555	144138039
chr8	144512955	144514020
chr8	144514030	144514139
chr8	144629410	144629761
chr8	144655585	144655755
chr8	144655830	144656006
chr8	144656015	144656930
chr8	144979930	144980004
chr8	144980285	144980620
chr8	145010435	145011588
chr8	145013235	145015227
chr8	145022275	145023341
chr8	145026080	145026341
chr8	145026375	145027246
chr8	145044625	145045977
chr9	557573	557741
chr9	558013	558438
chr9	684693	684906
chr9	684913	685716
chr9	893688	893890
chr9	893898	894247
chr9	894333	894652
chr9	3478246	3478413
chr9	3478431	3479339
chr9	3497086	3498120
chr9	3508241	3508524
chr9	3508536	3508959
chr9	3508996	3509336
chr9	3513141	3514047
chr9	3740536	3741252
chr9	3741271	3741478
chr8	126570437	126571113
chr8	126618342	126619227
chr8	126619262	126619465
chr8	126656387	126657222
chr8	127445582	127445690
chr8	127445692	127446284
chr8	127446372	127446970
chr8	127446977	127447638
chr8	127466052	127466226
chr8	127466447	127466766
chr8	127466862	127467033
chr8	127512437	127512610
chr8	127512682	127513287
chr8	127513297	127513833
chr8	127548692	127548949
chr8	127559102	127560185
chr8	127560217	127560387
chr8	127569487	127571237
chr8	127836536	127836855
chr8	127836876	127837428
chr8	127837431	127837576
chr8	127839676	127840241
chr8	127840271	127840944
chr8	127846046	127846120
chr8	127846121	127846748
chr8	127874841	127875433
chr8	128218327	128219009
chr8	128227237	128228084
chr8	128234777	128235094
chr8	128235097	128235639
chr8	128237227	128237875
chr8	128306337	128307603
chr8	128309637	128310332
chr8	128310357	128310791
chr8	128413227	128413339
chr8	128413347	128413989
chr8	128416277	128417026
chr8	128438937	128439540
chr8	128490782	128491447
chr8	128519477	128520153
chr8	128521507	128522476
chr8	128675587	128676188
chr8	128680132	128680628
chr8	128680642	128681660
chr8	128746182	128746776
chr8	128821714	128823146
chr8	128866059	128867252
chr8	128911039	128911856
chr8	128919749	128920560
chr8	130697584	130698498
chr8	130719834	130720649
chr8	130722579	130723297
chr8	131074189	131075062
chr8	131144079	131144544
chr8	132869024	132869527
chr8	133542899	133543494
chr8	133619029	133619240
chr8	133619244	133619318
chr8	133619354	133619839
chr8	134228444	134229101
chr8	134229104	134229454
chr8	134229834	134230185
chr8	134230199	134230724
chr8	134340634	134341590
chr8	135497739	135498588
chr8	135790044	135791205
chr8	135795939	135796746
chr8	135844589	135845262
chr8	135904809	135905446
chr8	141801068	141801258
chr8	141801268	141801386
chr8	141801403	141802311
chr8	102353936	102355092
chr8	102368476	102368540
chr8	102368686	102369282
chr8	102387826	102388112
chr8	102388121	102389155
chr8	102449291	102449850
chr8	102450481	102451091
chr8	102504581	102505108
chr8	102505141	102505267
chr8	102620136	102620280
chr8	102620286	102620543
chr8	103250906	103252030
chr8	104427256	104427839
chr8	108501539	108502167
chr8	108502184	108502606
chr8	108502609	108502753
chr8	109611674	109612910
chr8	118743527	118743643
chr8	118743652	118744314
chr8	119874377	119874698
chr8	119909232	119909945
chr8	119917432	119918024
chr8	120063537	120064277
chr8	120079287	120080454
chr8	120156077	120156531
chr8	120156537	120156882
chr8	120156892	120157071
chr8	120157107	120157743
chr8	120366232	120366732
chr8	122681787	122682372
chr8	122736537	122737201
chr8	122755152	122755684
chr8	122823677	122824584
chr8	122834682	122835468
chr8	122835767	122835843
chr8	123580757	123581453
chr8	123587972	123588524
chr8	123684742	123686144
chr8	123698587	123699578
chr8	123701737	123702371
chr8	123702382	123702977
chr8	123706242	123706911
chr8	123792132	123793949
chr8	123794007	123794330
chr8	123818097	123818590
chr8	123818592	123818669
chr8	123847897	123848057
chr8	123848062	123848545
chr8	124191032	124191395
chr8	124191452	124191592
chr8	124540142	124541081
chr8	124541082	124541925
chr8	124542192	124542626
chr8	124542637	124542850
chr8	124549742	124551238
chr8	124551362	124551563
chr8	124551582	124551651
chr8	124552197	124552902
chr8	124560387	124560780
chr8	125641787	125642446
chr8	125860047	125860646
chr8	125868772	125869792
chr8	125878587	125878669
chr8	125878672	125878909
chr8	125878912	125879403
chr8	126422577	126423375
chr8	126441337	126441784
chr8	126441802	126442506
chr8	126442507	126443036
chr8	126525007	126526189
chr8	126557587	126557720
chr8	126557737	126558502
chr8	96714482	96715405
chr8	98102213	98103233
chr8	98307613	98307830
chr8	98366668	98367403
chr8	98769729	98769802
chr8	98770599	98770744
chr8	98770879	98770992
chr8	98940749	98941061
chr8	98941074	98941528
chr8	98941539	98942200
chr8	98944204	98945747
chr8	98945754	98946488
chr8	98946514	98946785
chr8	98970684	98971696
chr8	99002429	99002642
chr8	99002649	99002802
chr8	99002824	99002902
chr8	99002924	99002994
chr8	99003014	99003235
chr8	99223594	99223949
chr8	99224044	99224174
chr8	99272229	99272514
chr8	99478489	99479780
chr8	101224941	101226295
chr8	101241281	101241361
chr8	101241686	101242005
chr8	101270496	101271597
chr8	101274181	101274888
chr8	101321126	101322351
chr8	101322356	101322981
chr8	101322996	101323445
chr8	101348131	101348971
chr8	101348986	101349136
chr8	101407886	101408926
chr8	101427331	101429782
chr8	101484086	101485163
chr8	101499781	101500314
chr8	101500326	101500706
chr8	101500751	101501000
chr8	101501601	101501673
chr8	101501896	101503408
chr8	101508276	101509280
chr8	101511286	101512855
chr8	101512971	101513042
chr8	101513546	101513713
chr8	101513726	101513996
chr8	101514006	101514210
chr8	101514316	101515886
chr8	101516026	101516135
chr8	101521901	101522879
chr8	101522906	101522989
chr8	101524256	101525063
chr8	101579226	101580180
chr8	101690686	101690855
chr8	101690856	101691614
chr8	101693226	101693913
chr8	101693956	101694229
chr8	101732541	101733133
chr8	102038341	102039150
chr8	102063331	102064625
chr8	102079196	102079753
chr8	102092531	102092947
chr8	102092951	102093645
chr8	102093676	102093780
chr8	102099836	102101287
chr8	102138541	102139697
chr8	102170886	102172245
chr8	102217301	102218592
chr8	102294031	102294140
chr8	102294231	102294720
chr8	102300076	102301169
chr8	102353726	102353916
chr8	88951682	88951885
chr8	88957432	88957598
chr8	88957727	88957830
chr8	88957857	88957934
chr8	88957977	88958127
chr8	88958152	88958233
chr8	88958437	88958517
chr8	88958522	88958596
chr8	89126237	89127346
chr8	89682887	89682986
chr8	89682987	89683099
chr8	89683117	89683248
chr8	89684607	89684683
chr8	89684687	89684842
chr8	89685002	89685073
chr8	89685097	89685538
chr8	89685542	89685615
chr8	89685732	89685830
chr8	89727537	89727737
chr8	89727772	89728578
chr8	89872972	89873182
chr8	89873192	89874138
chr8	90623752	90624664
chr8	90709537	90709894
chr8	90710052	90710325
chr8	90737732	90738650
chr8	90739882	90740060
chr8	90740332	90741131
chr8	90741987	90742080
chr8	90742087	90742690
chr8	90742697	90742853
chr8	90769257	90770382
chr8	90847687	90848386
chr8	90848987	90849786
chr8	90913782	90914945
chr8	91782432	91782993
chr8	91870862	91871072
chr8	91871082	91871778
chr8	92192297	92192486
chr8	92192492	92193047
chr8	92330742	92330839
chr8	92330857	92331196
chr8	92331202	92331293
chr8	92331532	92332301
chr8	92336457	92337823
chr8	94850102	94850380
chr8	94850407	94850550
chr8	94850677	94850749
chr8	94858687	94859398
chr8	94886067	94886136
chr8	94886167	94886318
chr8	94886437	94886960
chr8	94887347	94887452
chr8	94892437	94892955
chr8	94916437	94917141
chr8	94918327	94918821
chr8	94924427	94925174
chr8	94944527	94945376
chr8	94947632	94948727
chr8	94956197	94957170
chr8	95021982	95022079
chr8	95036732	95037447
chr8	95077942	95078419
chr8	95271037	95271902
chr8	95271907	95271978
chr8	95274137	95274761
chr8	95274767	95274912
chr8	95565482	95566439
chr8	95731577	95732629
chr8	96078632	96078696
chr8	96078702	96078900
chr8	96078907	96080029
chr8	96194502	96194956
chr8	74152902	74152983
chr8	74153312	74153583
chr8	74258387	74258818
chr8	74258857	74258929
chr8	74259082	74259158
chr8	74259167	74259276
chr8	74259292	74259369
chr8	74268440	74270035
chr8	74331740	74333193
chr8	74333205	74333970
chr8	74335185	74336201
chr8	74472925	74474071
chr8	74480175	74480568
chr8	74480660	74480732
chr8	74480850	74481092
chr8	74491075	74491797
chr8	74491810	74492127
chr8	74498300	74498864
chr8	74498900	74499078
chr8	74499080	74499237
chr8	74754820	74755130
chr8	74755160	74755264
chr8	74755315	74755597
chr8	74846215	74846298
chr8	74846925	74847555
chr8	74847760	74848123
chr8	74862485	74863218
chr8	74863475	74863606
chr8	74985045	74985885
chr8	74992555	74993209
chr8	75111445	75112044
chr8	75560945	75561083
chr8	75673580	75674027
chr8	76226695	76227394
chr8	76629764	76630393
chr8	77343349	77343942
chr8	79556208	79556356
chr8	79556393	79557388
chr8	79715733	79716506
chr8	79716523	79718237
chr8	79768188	79769406
chr8	79932888	79933997
chr8	80740478	80740555
chr8	80740568	80740986
chr8	80740998	80741098
chr8	80819728	80820930
chr8	81253093	81254103
chr8	81259788	81260903
chr8	81261143	81261387
chr8	81261668	81262442
chr8	81278828	81278902
chr8	81278948	81279903
chr8	81394753	81395338
chr8	81397183	81397425
chr8	81397428	81398287
chr8	81665193	81665687
chr8	81665698	81666203
chr8	81877583	81878018
chr8	81911083	81912035
chr8	81913728	81914433
chr8	81914473	81915800
chr8	81938603	81939242
chr8	81962543	81962822
chr8	81962823	81963633
chr8	82105928	82106887
chr8	82139693	82140146
chr8	86349338	86350249
chr8	86548139	86548584
chr8	87188577	87189671
chr8	87194237	87195106
chr8	87520427	87521584
chr8	88950077	88950155
chr8	88950422	88951614
chr8	48678085	48678292
chr8	48678705	48678770
chr8	54436089	54436205
chr8	54436219	54436545
chr8	54436704	54436834
chr8	54436869	54437043
chr8	54437044	54437123
chr8	54451094	54451170
chr8	54451249	54451330
chr8	54451469	54451543
chr8	54451609	54451854
chr8	54531294	54531395
chr8	54531409	54531511
chr8	54531554	54531880
chr8	54818939	54819845
chr8	54857484	54858047
chr8	54858129	54858204
chr8	55083989	55084064
chr8	55084214	55084765
chr8	56449879	56450937
chr8	56457189	56457263
chr8	56457444	56457527
chr8	56457614	56457693
chr8	56457799	56457899
chr8	56457959	56458124
chr8	56814034	56814570
chr8	56819319	56820148
chr8	56842989	56843159
chr8	56843164	56843576
chr8	56851839	56852010
chr8	56852039	56852499
chr8	56883184	56884317
chr8	56901044	56901432
chr8	56901454	56902516
chr8	56902824	56903556
chr8	56903559	56903958
chr8	57178664	57178741
chr8	57182984	57183728
chr8	57806339	57806838
chr8	57911689	57912176
chr8	57967484	57967824
chr8	61157730	61157839
chr8	61157840	61158222
chr8	61167095	61167335
chr8	61167350	61168149
chr8	61188335	61189116
chr8	61189140	61189242
chr8	61825291	61825360
chr8	61825386	61825842
chr8	61966631	61967541
chr8	62007731	62008227
chr8	62646981	62647373
chr8	62672686	62673153
chr8	62679681	62680188
chr8	62763731	62764075
chr8	62765791	62766275
chr8	69642082	69642973
chr8	69642987	69643131
chr8	70397327	70398071
chr8	70482237	70482826
chr8	70693097	70693690
chr8	71377922	71378098
chr8	71378362	71378467
chr8	71522142	71523066
chr8	71523217	71523353
chr8	72742542	72744293
chr8	72744882	72745821
chr8	72836082	72836923
chr8	72880777	72881602
chr8	73013987	73014682
chr8	73014697	73015035
chr8	73019047	73020025
chr8	73020052	73020124
chr8	38856973	38857559
chr8	38857798	38857981
chr8	38858278	38859191
chr8	38889733	38889838
chr8	38889893	38890005
chr8	38890428	38890659
chr8	38895233	38896484
chr8	38896488	38896912
chr8	38896918	38897096
chr8	39798778	39799337
chr8	39799623	39799721
chr8	39800163	39800615
chr8	39800893	39800964
chr8	39804713	39804807
chr8	39804903	39804976
chr8	39805203	39805275
chr8	39820788	39821737
chr8	39821773	39822702
chr8	39911888	39912955
chr8	39916738	39917997
chr8	39918003	39918145
chr8	39956453	39956730
chr8	39956743	39958280
chr8	39976108	39977256
chr8	39977258	39977465
chr8	40016078	40016478
chr8	40016513	40017386
chr8	40029443	40029630
chr8	40029888	40030131
chr8	40030143	40030807
chr8	40031108	40031359
chr8	40031633	40033098
chr8	40055943	40056359
chr8	40056438	40057104
chr8	40057108	40057180
chr8	40057193	40057680
chr8	40065538	40066372
chr8	40066373	40066687
chr8	41327883	41328693
chr8	41347583	41347652
chr8	41347663	41348224
chr8	41365793	41366517
chr8	41623733	41624533
chr8	41981183	41981853
chr8	41983343	41983704
chr8	41983713	41983885
chr8	41997148	41998513
chr8	42064943	42065881
chr8	42067128	42067305
chr8	42067308	42067685
chr8	42109788	42109999
chr8	42110173	42110352
chr8	42110358	42110453
chr8	42110683	42110779
chr8	42112818	42113275
chr8	42114113	42114604
chr8	42122943	42124069
chr8	42128088	42128165
chr8	42128168	42129809
chr8	42147383	42148484
chr8	42150088	42150762
chr8	42150783	42150855
chr8	48437069	48438090
chr8	48581485	48582290
chr8	48642555	48642684
chr8	48642685	48643070
chr8	48664285	48664359
chr8	48664425	48664495
chr8	48664505	48664611
chr8	48664680	48664751
chr8	48664770	48664913
chr8	48677670	48677795
chr8	48677940	48678012
chr8	23398098	23399681
chr8	23424803	23425332
chr8	23425368	23425537
chr8	23463189	23464039
chr8	23618954	23619677
chr8	23655899	23656982
chr8	25076444	25076978
chr8	25077384	25077522
chr8	25077529	25077610
chr8	25077729	25078112
chr8	25099779	25099887
chr8	25099889	25099961
chr8	25100059	25100231
chr8	25118784	25119636
chr8	27190534	27191098
chr8	27191424	27192696
chr8	27219234	27220240
chr8	27223874	27224592
chr8	27541029	27541331
chr8	27541359	27541461
chr8	28297874	28298254
chr8	28325089	28325465
chr8	28325469	28325787
chr8	28983057	28983260
chr8	28983277	28983351
chr8	29144232	29144724
chr8	29144732	29144943
chr8	29167532	29167606
chr8	29167797	29168036
chr8	29276182	29276653
chr8	29783742	29783920
chr8	29783927	29784871
chr8	31408272	31408675
chr8	31408787	31408895
chr8	31409002	31409075
chr8	31679074	31680119
chr8	31690879	31691421
chr8	33067490	33067761
chr8	33067780	33067947
chr8	33073820	33074203
chr8	33100430	33102439
chr8	33265840	33266431
chr8	33901236	33901310
chr8	33901391	33901469
chr8	33901516	33901619
chr8	37330033	37330503
chr8	37378533	37378671
chr8	37378703	37378769
chr8	37378783	37379552
chr8	37401188	37401815
chr8	37401823	37401903
chr8	37423998	37425535
chr8	37425553	37425694
chr8	38225888	38225983
chr8	38226003	38226655
chr8	38226663	38226793
chr8	38384763	38386217
chr8	38650403	38651061
chr8	38651228	38651304
chr8	38651308	38651698
chr8	38708308	38709144
chr8	38781653	38782529
chr8	38782778	38783162
chr8	38783168	38783342
chr8	38783353	38783804
chr8	38783813	38783905
chr8	38783918	38783997
chr8	38792998	38793080
chr8	38793213	38795020
chr8	38795028	38796420
chr8	38853668	38854722
chr8	38856288	38856849
chr8	38856858	38856964
chr8	17663324	17663705
chr8	17770159	17770580
chr8	19522230	19522538
chr8	19522735	19523544
chr8	22026092	22026406
chr8	22036232	22036905
chr8	22245877	22246899
chr8	22411107	22411735
chr8	22417237	22417373
chr8	22417582	22417713
chr8	22417802	22418337
chr8	22438717	22440091
chr8	22454337	22455500
chr8	22455512	22456141
chr8	22479512	22480711
chr8	22530317	22530925
chr8	22530927	22531318
chr8	22543012	22543718
chr8	22560222	22560703
chr8	22560717	22561632
chr8	22572897	22574125
chr8	22576217	22577339
chr8	22583262	22583518
chr8	22583542	22583782
chr8	22593162	22593836
chr8	22594117	22594252
chr8	22600962	22603353
chr8	22603377	22603646
chr8	22605272	22606468
chr8	22607902	22608428
chr8	22608452	22608872
chr8	22611617	22612839
chr8	22625212	22625282
chr8	22625537	22625958
chr8	22638117	22638963
chr8	22638972	22640018
chr8	22722277	22723265
chr8	22840213	22840451
chr8	22840473	22840775
chr8	22844148	22845196
chr8	22911523	22911614
chr8	22911668	22911743
chr8	22911838	22911934
chr8	22912103	22912198
chr8	22921633	22923083
chr8	22925468	22925853
chr8	22925928	22926702
chr8	22926708	22926978
chr8	22931738	22932468
chr8	22932508	22933561
chr8	22937723	22938560
chr8	22948323	22949325
chr8	22949373	22949930
chr8	22949938	22950578
chr8	22977583	22977948
chr8	22977993	22978237
chr8	23075328	23075655
chr8	23075708	23076521
chr8	23103673	23103743
chr8	23103753	23104563
chr8	23202663	23203222
chr8	23210553	23212089
chr8	23212118	23212236
chr8	23213433	23214172
chr8	23278388	23278521
chr8	23278553	23278686
chr8	23278803	23278884
chr8	23278913	23279131
chr8	23310078	23310681
chr8	23385988	23386697
chr8	23389588	23391255
chr8	23391263	23391440
chr8	23396383	23396953
chr7	156708224	156708496
chr7	158224844	158225911
chr8	8031917	8032162
chr8	8032182	8032258
chr8	8032377	8032508
chr8	8108832	8109740
chr8	8125852	8126948
chr8	8127797	8128432
chr8	8145852	8146992
chr8	8147007	8147498
chr8	8153342	8154395
chr8	8191277	8191665
chr8	8296377	8296767
chr8	8394982	8395527
chr8	8395542	8395685
chr8	8483097	8483808
chr8	8484892	8484970
chr8	8484982	8485580
chr8	8492647	8493427
chr8	8663537	8664200
chr8	8729292	8730292
chr8	8730297	8730454
chr8	8745127	8745371
chr8	8745377	8745901
chr8	8746552	8747006
chr8	8747067	8747136
chr8	8747137	8747339
chr8	8870852	8871804
chr8	8871812	8871955
chr8	8871992	8872344
chr8	8872617	8873000
chr8	8880252	8881289
chr8	8897382	8898218
chr8	8898237	8898898
chr8	8898917	8899059
chr8	8899082	8899154
chr8	8902762	8903009
chr8	8932232	8933000
chr8	8933007	8933082
chr8	8933107	8933274
chr8	8939387	8940285
chr8	8945092	8945771
chr8	8945797	8946772
chr8	9045137	9045295
chr8	9045332	9045415
chr8	9045517	9046119
chr8	10938267	10939332
chr8	11323727	11324676
chr8	11368387	11368739
chr8	11373387	11373840
chr8	11711126	11712006
chr8	11712276	11712520
chr8	11712806	11712877
chr8	11746761	11746867
chr8	11746896	11746967
chr8	11746971	11747279
chr8	11747281	11747484
chr8	11763736	11764642
chr8	11764751	11764825
chr8	16909989	16911072
chr8	16911074	16911600
chr8	16949129	16949381
chr8	17082539	17083143
chr8	17083784	17084098
chr8	17084114	17084252
chr8	17171834	17171908
chr8	17171914	17172790
chr8	17172799	17173126
chr8	17206069	17206358
chr8	17206374	17207323
chr8	17208234	17209060
chr8	17212204	17213048
chr8	17351504	17352098
chr8	17591594	17592413
chr7	130628073	130629028
chr7	130644793	130646152
chr7	130646153	130646218
chr7	130680113	130681162
chr7	130681478	130682092
chr7	130682103	130682276
chr7	134327076	134327672
chr7	134327731	134327897
chr7	136721436	136721990
chr7	137128236	137128973
chr7	138802765	138802866
chr7	138802890	138803552
chr7	141564550	141565225
chr7	141804405	141805102
chr7	142505352	142505751
chr7	142505802	142507518
chr7	142609902	142609983
chr7	142610052	142610839
chr7	142610862	142611312
chr7	142653822	142654998
chr7	142817857	142818005
chr7	142818027	142818312
chr7	142818417	142818486
chr7	142818487	142818660
chr7	142823102	142823767
chr7	143112652	143113666
chr7	143676207	143676454
chr7	143676467	143676817
chr7	143676897	143676998
chr7	143677077	143677219
chr7	143784172	143784662
chr7	143784677	143784768
chr7	144539523	144540017
chr7	144540028	144540515
chr7	148032248	148033293
chr7	148553758	148554565
chr7	148611418	148611922
chr7	148725256	148726268
chr7	148842016	148842612
chr7	148842616	148842820
chr7	150048621	150048777
chr7	150048821	150048931
chr7	150048971	150049438
chr7	150049451	150049554
chr7	150064561	150064656
chr7	150064661	150064754
chr7	150064761	150067239
chr7	150072316	150072568
chr7	150294006	150294209
chr7	150294371	150294438
chr7	150294501	150294588
chr7	150810161	150811867
chr7	151033026	151034072
chr7	151120961	151121487
chr7	151123206	151124260
chr7	151739221	151739300
chr7	151739336	151739411
chr7	151739481	151739575
chr7	151739686	151739755
chr7	151740171	151740247
chr7	151740251	151740382
chr7	151740491	151740587
chr7	151740676	151740810
chr7	151740831	151740930
chr7	151740986	151741142
chr7	151741261	151741333
chr7	151741551	151741620
chr7	151741651	151741727
chr7	154990499	154991098
chr7	155000679	155001267
chr7	155098664	155099310
chr7	155137049	155137924
chr7	116163908	116164180
chr7	116164183	116165858
chr7	116180563	116181469
chr7	116192363	116193374
chr7	116273353	116274174
chr7	116274178	116274429
chr7	116311643	116314157
chr7	116314563	116315475
chr7	116315483	116315726
chr7	116319158	116320342
chr7	116326578	116328286
chr7	116328288	116328663
chr7	116329553	116329623
chr7	116329883	116330646
chr7	116332273	116333446
chr7	116341783	116341982
chr7	116342003	116343363
chr7	116346053	116346930
chr7	116346958	116347338
chr7	116347343	116347444
chr7	116350768	116352269
chr7	116412263	116413277
chr7	116416323	116417345
chr7	116417353	116418151
chr7	116418153	116418460
chr7	116764508	116764719
chr7	116764748	116765419
chr7	117041373	117041442
chr7	117041448	117041823
chr7	117041858	117043115
chr7	120641316	120642034
chr7	120642066	120642169
chr7	120660616	120660684
chr7	120660691	120661214
chr7	120724511	120725477
chr7	120742751	120743037
chr7	120743051	120743119
chr7	120743141	120743459
chr7	120940906	120941813
chr7	121036016	121036828
chr7	123410510	123411018
chr7	123437990	123438439
chr7	123438450	123438661
chr7	124405717	124406274
chr7	125377501	125377608
chr7	125377836	125377914
chr7	125525301	125525481
chr7	125525706	125525811
chr7	125525861	125526351
chr7	127090899	127090976
chr7	127091194	127091299
chr7	127091314	127091391
chr7	127657924	127658525
chr7	127661399	127661966
chr7	127662659	127663051
chr7	127765829	127766360
chr7	127899499	127899841
chr7	127899864	127899935
chr7	127899944	127900024
chr7	127900099	127900174
chr7	128116369	128117104
chr7	128602434	128604066
chr7	130571578	130571742
chr7	130571748	130573193
chr7	130581103	130581320
chr7	130581363	130582057
chr7	130585968	130586672
chr7	130588353	130588675
chr7	130588688	130589529
chr7	130597608	130598417
chr7	130598428	130598594
chr7	130598598	130598728
chr7	114542406	114542538
chr7	114542541	114542611
chr7	114687706	114687915
chr7	114687916	114688337
chr7	114688346	114688770
chr7	114727171	114728158
chr7	114737061	114738147
chr7	114739756	114740630
chr7	114740646	114740786
chr7	114785921	114786618
chr7	114786621	114786755
chr7	114786756	114786930
chr7	114870761	114872581
chr7	114992201	114993149
chr7	115670353	115671413
chr7	115737173	115737458
chr7	115737513	115737735
chr7	115737748	115737857
chr7	115737873	115738161
chr7	115816758	115817749
chr7	115850753	115852052
chr7	115852083	115852151
chr7	115857908	115858754
chr7	115858763	115858895
chr7	115898078	115898250
chr7	115898448	115899067
chr7	115899073	115899863
chr7	115899878	115900828
chr7	115911253	115912810
chr7	115913053	115913868
chr7	115913903	115914416
chr7	115924208	115925159
chr7	115927963	115928508
chr7	115928803	115928978
chr7	115954953	115955200
chr7	115955203	115955894
chr7	115955898	115956159
chr7	115956663	115956798
chr7	115956808	115957789
chr7	115958088	115958365
chr7	115994003	115994145
chr7	115994163	115994957
chr7	115994958	115996320
chr7	115997113	115997986
chr7	115998223	115998676
chr7	116003363	116004158
chr7	116004163	116004440
chr7	116007163	116007859
chr7	116035113	116035496
chr7	116035538	116035916
chr7	116035933	116036245
chr7	116039508	116040601
chr7	116040698	116040842
chr7	116040933	116041012
chr7	116066163	116066932
chr7	116066933	116067248
chr7	116074563	116075395
chr7	116075738	116075812
chr7	116081073	116081588
chr7	116081593	116082457
chr7	116082773	116083967
chr7	116101203	116101967
chr7	116105508	116105716
chr7	116105718	116106444
chr7	116106508	116106717
chr7	116106738	116106844
chr7	116140368	116142173
chr7	116151663	116153193
chr7	116161863	116162825
chr7	116163278	116163344
chr7	116163468	116163536
chr7	116163558	116163900
chr7	102244629	102245464
chr7	102389016	102389734
chr7	102468786	102469065
chr7	102469081	102469426
chr7	102475151	102475300
chr7	102475411	102476061
chr7	102476656	102477681
chr7	102480511	102481432
chr7	102505110	102505564
chr7	102505565	102505939
chr7	102514280	102515006
chr7	102515875	102516961
chr7	102678500	102678641
chr7	103277310	103278490
chr7	103278525	103278735
chr7	103298850	103299137
chr7	103299150	103299260
chr7	103299265	103299720
chr7	103300675	103301892
chr7	103633700	103633850
chr7	103633875	103634392
chr7	103634395	103634678
chr7	104585380	104585465
chr7	104585475	104586142
chr7	104624205	104624985
chr7	104652650	104654190
chr7	105079490	105080356
chr7	105314725	105315603
chr7	105315610	105315779
chr7	105830805	105831616
chr7	105856860	105857289
chr7	105857300	105857367
chr7	105857370	105857823
chr7	105925300	105926160
chr7	105953800	105954542
chr7	105969855	105971306
chr7	105985680	105986833
chr7	105986875	105986972
chr7	105986990	105987720
chr7	106065060	106065258
chr7	106065340	106066315
chr7	106092350	106092460
chr7	106092490	106092560
chr7	106092595	106092822
chr7	106101215	106101282
chr7	106101470	106101753
chr7	106319905	106320638
chr7	106358610	106359170
chr7	106370350	106370853
chr7	106370860	106370931
chr7	106808110	106809496
chr7	106870650	106870790
chr7	106870795	106871357
chr7	106871365	106871465
chr7	107875051	107875151
chr7	107875156	107876110
chr7	110203606	110203888
chr7	110203896	110204074
chr7	110753246	110753577
chr7	110753591	110754153
chr7	110754206	110754309
chr7	111004301	111004555
chr7	111005041	111005143
chr7	111064476	111065454
chr7	111065471	111065642
chr7	111398161	111399314
chr7	112089061	112091283
chr7	114495961	114496410
chr7	114496411	114497460
chr7	114541571	114541718
chr7	114541966	114542075
chr7	114542221	114542403
chr7	93652092	93652165
chr7	93652277	93652445
chr7	93652462	93652561
chr7	93686162	93686657
chr7	93812607	93812996
chr7	93813007	93813148
chr7	93875917	93876120
chr7	93876122	93876926
chr7	93930257	93930826
chr7	93930837	93930981
chr7	93931077	93931215
chr7	94140857	94141501
chr7	94207782	94208518
chr7	94208547	94208648
chr7	94209627	94210554
chr7	94236482	94236701
chr7	94236722	94236901
chr7	94236922	94237090
chr7	94237137	94237374
chr7	94249782	94251492
chr7	94261387	94261977
chr7	94261987	94262454
chr7	94271397	94272376
chr7	94272682	94274112
chr7	94326387	94327294
chr7	94730452	94732512
chr7	94732527	94732661
chr7	94733812	94734793
chr7	95005862	95005960
chr7	95005962	95006105
chr7	95006367	95006468
chr7	95006617	95006696
chr7	95121062	95122017
chr7	95130202	95130346
chr7	95130347	95131413
chr7	96531200	96531772
chr7	97580800	97580871
chr7	97580950	97581089
chr7	97581220	97581399
chr7	97581410	97581481
chr7	97581500	97581578
chr7	98731060	98731722
chr7	98731810	98732225
chr7	98738460	98740474
chr7	99160165	99160933
chr7	99276380	99277470
chr7	99296570	99297410
chr7	99348970	99349853
chr7	99678955	99679938
chr7	99680210	99680658
chr7	99680685	99680796
chr7	99862350	99862904
chr7	99885960	99886557
chr7	99935600	99935912
chr7	99936050	99936115
chr7	99936155	99936321
chr7	99936340	99936414
chr7	100076705	100076886
chr7	100076940	100077217
chr7	100142465	100144518
chr7	100399430	100399811
chr7	100399840	100401315
chr7	100529610	100530154
chr7	100539745	100540648
chr7	100660453	100661123
chr7	100661198	100661258
chr7	100781463	100782086
chr7	100782238	100782366
chr7	101273803	101274622
chr7	101525908	101526814
chr7	101652058	101652763
chr7	101796403	101797222
chr7	101812643	101813889
chr7	80263749	80264003
chr7	80264019	80264243
chr7	80264264	80264359
chr7	80352059	80352245
chr7	80352259	80352718
chr7	82329100	82329210
chr7	82329450	82329529
chr7	82329605	82329702
chr7	83406407	83406626
chr7	83406637	83407724
chr7	83411867	83412632
chr7	83624642	83624951
chr7	83671217	83672261
chr7	83685032	83685896
chr7	83687967	83688526
chr7	83689917	83691062
chr7	83734762	83734910
chr7	83734917	83735305
chr7	83931957	83932274
chr7	83932307	83932651
chr7	83932682	83932847
chr7	84041467	84042231
chr7	84042267	84042560
chr7	84106957	84108002
chr7	84154162	84154304
chr7	84154317	84154951
chr7	84155607	84156207
chr7	84158617	84158714
chr7	84158717	84159280
chr7	84304707	84305577
chr7	86177212	86177389
chr7	86177397	86177477
chr7	86177517	86177627
chr7	86945477	86946516
chr7	86946537	86947269
chr7	87064672	87065627
chr7	87065652	87065725
chr7	89807911	89810581
chr7	89810591	89810690
chr7	90012451	90014469
chr7	90031116	90031835
chr7	90032231	90032532
chr7	90032551	90033015
chr7	90033021	90033575
chr7	90040566	90041451
chr7	90893401	90893963
chr7	92254607	92254746
chr7	92254762	92254859
chr7	92254877	92255740
chr7	92262262	92262926
chr7	92262952	92263408
chr7	92263957	92265219
chr7	92271047	92272113
chr7	92324262	92324596
chr7	92324622	92325916
chr7	92369807	92369956
chr7	92369962	92370789
chr7	92379612	92380758
chr7	92381262	92382628
chr7	92392612	92393457
chr7	92393747	92394089
chr7	92394862	92395071
chr7	92395082	92397210
chr7	92397222	92397503
chr7	92410502	92411927
chr7	93519352	93520487
chr7	93520507	93520640
chr7	93526767	93527363
chr7	93527392	93527563
chr7	93543842	93544429
chr7	93544447	93544519
chr7	93651652	93651933
chr7	93651957	93652034
chr7	75920657	75921609
chr7	75932717	75933318
chr7	75988457	75989164
chr7	76009207	76009836
chr7	76052407	76052485
chr7	76052552	76052968
chr7	76053182	76053464
chr7	76067216	76067611
chr7	76067871	76068164
chr7	76068506	76068750
chr7	76069006	76069174
chr7	76069446	76069693
chr7	76074836	76075460
chr7	76086661	76086827
chr7	76087431	76087596
chr7	76087871	76088286
chr7	76096496	76097769
chr7	76131076	76131211
chr7	76131481	76131617
chr7	76149456	76150023
chr7	76197821	76197889
chr7	76197926	76198127
chr7	76198131	76198728
chr7	76204961	76205278
chr7	76205286	76205938
chr7	76212361	76212862
chr7	76212871	76213091
chr7	76213111	76213314
chr7	76235211	76235834
chr7	76240901	76241250
chr7	76241511	76241679
chr7	76241931	76242118
chr7	76242521	76242828
chr7	76566656	76567400
chr7	76567401	76567821
chr7	76584561	76584735
chr7	76584741	76584912
chr7	76595261	76595881
[truncated: 14,786 more rows]

## Sheet: Table-S2
Summary statistics of the capture design.
Genome build	hg19
Number of regions	9551
Length of regions (bp)	9943597
Statistics	Probe_Coverage	Estimated_Coverage
Target Bases Covered	8923013	9569494
% Target Bases Covered	89.7	96.2
Targets with no coverage	37	37
Target Bases Not Covered	1020584	374103
Due to N's	443	196
Due to repeats	803026	351502
% Target Bases Not Covered	10.3	3.8
Due to N's	0	0
Due to repeats	8.1	3.5
Total capture targets	16784
Total capture space (bp)	9329998

## Sheet: Table-S3
Association analysis results from the discovery phase (P-value<0.05)
SNP	Chromosome	Location	minor allele	major allele	MAF cases	MAF control	P-value	Odds ratio (OR)	OR - 95%CI	OR + 95%CI
rs12476782	2	191472880	A	G	0.2617	0.1578	0.0002377	1.887	1.356	2.627
rs11625840	14	22627848	A	G	0.3798	0.2622	0.0002661	1.724	1.295	2.294
rs2242543	14	22694331	A	G	0.3574	0.2489	0.0003765	1.748	1.294	2.36
rs79840975	18	56209387	T	C	0.02128	0.07556	0.0004059	0.2613	0.1264	0.5402
rs11585994	1	8258226	C	T	0.1574	0.2556	0.0004176	0.5421	0.3889	0.7556
rs988997	14	22693832	G	C	0.3553	0.2489	0.0004572	1.737	1.285	2.348
rs10488042	7	101652458	A	G	0.1894	0.1089	0.0004874	2.075	1.39	3.098
rs7130129	11	65354926	A	G	0.4213	0.5378	0.0005268	0.6127	0.4676	0.8029
rs2240985	2	37899654	A	G	0.08155	0.1599	0.0008071	0.4851	0.321	0.7333
rs11228991	11	57078876	G	C	0.1234	0.05778	0.0008759	2.356	1.439	3.857
rs12717364	14	22693912	C	T	0.4979	0.3844	0.0009856	1.572	1.209	2.043
rs13379037	14	22693679	C	A	0.4979	0.3844	0.001034	1.565	1.205	2.033
rs2595370	18	29239527	A	T	0.08511	0.1578	0.001089	0.4878	0.3203	0.7427
rs2468842	11	18154120	A	C	0.1638	0.2556	0.001124	0.5749	0.4153	0.7958
rs4823231	22	46088119	T	A	0.1638	0.2511	0.001124	0.5605	0.399	0.7875
rs80103779	10	72835114	A	G	0.05319	0.1156	0.001124	0.4239	0.256	0.7018
rs117500639	17	33626336	T	C	0.008511	0.04889	0.001181	0.1598	0.05416	0.4714
rs117825767	6	160555340	A	G	0.07234	0.02444	0.001258	3.291	1.623	6.671
rs59281080	10	72835325	C	T	0.05319	0.1133	0.001322	0.4251	0.2553	0.7077
rs72635708	1	8257960	C	T	0.1617	0.2511	0.001364	0.578	0.4166	0.802
rs1877782	15	90703836	A	G	0.2021	0.2933	0.001397	0.5882	0.428	0.8082
rs2013745	1	16126676	A	G	0.2915	0.3933	0.001417	0.6235	0.4698	0.8277
rs34510072	10	72834564	A	G	0.05319	0.1111	0.001557	0.4263	0.2546	0.7139
rs143107189	9	130922427	T	G	0.07447	0.02444	0.001561	3.14	1.572	6.273
rs16988383	22	30592842	T	C	0.04894	0.1089	0.001619	0.4284	0.2561	0.7167
rs2176267	2	189844061	C	G	0.07234	0.02444	0.001681	3.158	1.568	6.363
rs17255510	14	22662856	C	T	0.2574	0.1689	0.001682	1.706	1.232	2.362
rs9919758	12	52624148	T	C	0.3851	0.2867	0.001708	1.605	1.203	2.142
rs34217860	12	52611759	T	C	0.3872	0.2889	0.001786	1.599	1.2	2.132
rs12932302	16	55787419	T	C	0.1957	0.1156	0.001797	1.811	1.258	2.606
rs4290117	1	202075669	A	G	0.2702	0.18	0.00187	1.67	1.218	2.29
rs3809173	12	52625918	T	G	0.3787	0.2822	0.001975	1.599	1.196	2.137
rs4670758	2	37899674	T	C	0.08723	0.1556	0.002089	0.5106	0.3362	0.7755
rs4628997	16	85646532	T	C	0.2021	0.1244	0.002109	1.8	1.249	2.595
rs16990761	20	44408428	G	A	0.09787	0.04444	0.002219	2.432	1.395	4.239
rs55782844	12	52611710	A	G	0.3851	0.2889	0.002254	1.581	1.187	2.107
rs2735593	1	85742338	G	C	0.217	0.1444	0.002264	1.829	1.253	2.671
rs2468841	11	18155214	T	C	0.166	0.2511	0.002286	0.5948	0.4294	0.8239
rs200799493	3	172575603	T	C	0.1213	0.06278	0.002309	2.188	1.338	3.576
rs4586520	18	46740103	C	T	0.4383	0.5378	0.002326	0.6445	0.4891	0.8494
rs12312136	12	52624970	T	G	0.3766	0.2822	0.002367	1.588	1.187	2.125
rs17428132	6	32687119	T	C	0.3385	0.4575	0.002519	0.6864	0.5408	0.8711
rs7714234	5	123997502	G	T	0.2681	0.1822	0.002542	1.658	1.203	2.284
rs73029970	19	35740207	C	T	0.1979	0.2844	0.002546	0.6082	0.4437	0.8336
rs919041	11	35162801	C	T	0.1362	0.07111	0.002563	2.013	1.291	3.138
rs11024012	11	16691743	T	C	0.2596	0.1756	0.002713	1.665	1.203	2.305
rs111654322	17	80170482	A	G	0.06009	0.01786	0.002779	3.5	1.571	7.8
rs904911	1	16126932	T	C	0.2979	0.3933	0.002808	0.6441	0.486	0.8537
rs12313932	12	52618729	T	A	0.383	0.2889	0.002832	1.563	1.174	2.082
rs56086517	18	59274770	T	C	0.1681	0.2489	0.002915	0.5951	0.4263	0.8308
rs72710816	5	97562	C	T	0.1447	0.08	0.002986	1.955	1.269	3.011
rs2735594	1	85741921	G	C	0.2255	0.1489	0.003009	1.728	1.214	2.459
rs59799056	11	35163215	G	T	0.134	0.07111	0.003033	2.003	1.279	3.135
rs75934544	8	95565886	T	G	0.07021	0.02667	0.003076	2.9	1.457	5.771
rs11111068	12	102270833	A	G	0.3085	0.3956	0.003135	0.6236	0.4593	0.8467
rs9478732	6	150732201	T	C	0.1064	0.05111	0.003162	2.222	1.324	3.727
rs12717365	14	22694065	T	A	0.4979	0.3978	0.003397	1.495	1.15	1.944
rs7163381	15	67414055	A	G	0.2851	0.1956	0.003399	1.577	1.171	2.124
rs760833	1	209781125	C	T	0.2149	0.14	0.003451	1.725	1.207	2.465
rs139689864	11	47534637	G	A	0.008511	0.04222	0.003453	0.1877	0.06284	0.5609
rs7111092	11	8836445	A	G	0.05745	0.1133	0.003477	0.4708	0.2875	0.771
rs117809973	3	189735727	C	T	0.05319	0.01556	0.003525	3.707	1.57	8.755
rs1317648	12	52641128	A	C	0.2915	0.2089	0.003529	1.627	1.182	2.24
rs1194481	2	65804175	G	C	0.3702	0.4711	0.003539	0.6739	0.5202	0.8731
rs3826524	17	782952	G	A	0.1213	0.1933	0.003648	0.5714	0.3953	0.8259
rs11170046	12	52608531	G	A	0.3979	0.4889	0.003681	0.6465	0.485	0.8617
rs386593340	12	52618791	A	G	0.383	0.2911	0.003683	1.541	1.159	2.048
rs9478731	6	150731917	C	T	0.1043	0.05111	0.003695	2.213	1.311	3.736
rs1961677	1	209589359	T	C	0.2574	0.1756	0.003879	1.623	1.178	2.238
rs17183308	14	22662984	C	G	0.2532	0.1733	0.004033	1.636	1.179	2.269
rs17404301	1	204047520	A	G	0.1468	0.08667	0.004116	1.927	1.244	2.984
rs2352213	15	90704489	G	A	0.2064	0.2889	0.004232	0.627	0.4589	0.8568
rs1122068	1	16127480	C	G	0.3	0.3911	0.004319	0.6576	0.4964	0.871
rs58599763	17	828076	A	G	0.1383	0.07778	0.004404	1.925	1.24	2.99
rs60505018	5	115277077	T	G	0.0234	0.06444	0.004441	0.3469	0.1702	0.7071
rs1196708	2	150222711	A	G	0.4574	0.3622	0.004486	1.488	1.139	1.945
rs73906813	21	39512036	A	G	0.006383	0.03778	0.004491	0.1582	0.04571	0.5476
rs12320971	12	52634956	T	C	0.3702	0.2822	0.004649	1.535	1.149	2.05
rs7531215	1	209589686	G	A	0.2617	0.18	0.004982	1.582	1.157	2.162
rs13063594	3	99603697	T	C	0.07021	0.1289	0.005026	0.5189	0.3317	0.8117
rs3811277	14	22658313	T	C	0.2532	0.1733	0.005065	1.596	1.16	2.196
rs11186624	10	93365474	C	A	0.3745	0.2844	0.005065	1.507	1.139	1.994
rs1870209	12	52629679	G	A	0.366	0.28	0.005067	1.537	1.146	2.06
rs7373209	3	23204356	A	G	0.3979	0.4933	0.005103	0.6811	0.5239	0.8854
rs9855620	3	23201290	G	C	0.3957	0.4911	0.005104	0.6808	0.5235	0.8853
rs1569448	6	132437476	T	C	0.3809	0.2911	0.005201	1.505	1.138	1.991
rs150222675	13	76300363	T	C	0.008511	0.04222	0.005223	0.205	0.0692	0.607
rs9310713	3	23204095	A	G	0.3979	0.4933	0.005291	0.6834	0.5263	0.8874
rs978637	11	8836575	C	G	0.0617	0.1156	0.005341	0.4955	0.3059	0.8026
rs34137953	8	39800294	A	G	0.1681	0.2467	0.005359	0.6273	0.4553	0.8642
rs6478677	9	127422179	C	G	0.5404	0.4511	0.00541	1.501	1.135	1.986
rs10509631	10	93365431	C	T	0.3766	0.2867	0.005473	1.496	1.134	1.975
rs57577734	8	72742638	T	C	0.2787	0.36	0.005498	0.6411	0.4719	0.8709
rs62513781	8	39822319	C	T	0.1766	0.2556	0.00559	0.6321	0.4605	0.8676
rs10918903	1	168453204	A	G	0.2319	0.3156	0.005733	0.6517	0.4845	0.8767
rs10918904	1	168453205	G	A	0.2319	0.3156	0.005733	0.6517	0.4845	0.8767
rs2298929	1	209822979	C	T	0.1766	0.1089	0.005758	1.723	1.182	2.512
rs60562417	19	1747386	C	T	0.07759	0.1384	0.005803	0.5401	0.3523	0.828
rs6104657	20	10738950	C	A	0.183	0.26	0.00594	0.6298	0.4566	0.8687
rs80137372	14	61991504	A	G	0.06596	0.02444	0.005982	2.724	1.356	5.473
rs1073684	8	101501924	G	T	0.2128	0.2956	0.006115	0.6528	0.4848	0.8791
rs17099345	14	62401183	A	G	0.05532	0.1067	0.006148	0.4878	0.2955	0.8053
rs2069464	5	34916059	G	T	0.09574	0.04889	0.006236	2.185	1.265	3.776
rs2069465	5	34915948	G	A	0.09574	0.04889	0.006236	2.185	1.265	3.776
rs2069469	5	34915201	G	A	0.09574	0.04889	0.006236	2.185	1.265	3.776
rs9867201	3	23203734	A	G	0.3979	0.4911	0.006303	0.6882	0.5297	0.8941
rs1076489	22	18265172	T	C	0.4404	0.3511	0.006372	1.477	1.124	1.942
rs750549	20	52749057	G	A	0.5021	0.4111	0.006375	1.466	1.121	1.917
rs6879095	5	139729152	A	G	0.4191	0.5111	0.006405	0.6855	0.5259	0.8935
rs73368541	7	77167564	C	T	0.1489	0.2222	0.006467	0.6196	0.4426	0.8673
rs75077269	19	45195238	C	A	0.05106	0.1	0.006479	0.4756	0.2821	0.8018
rs74638457	4	95470544	G	A	0.08085	0.03778	0.006539	2.36	1.29	4.318
rs6900897	6	132437081	C	T	0.383	0.2956	0.006586	1.486	1.124	1.964
rs11106484	12	92665756	G	C	0.1085	0.05778	0.006643	2.041	1.234	3.374
rs12292688	11	108487317	G	A	0.1596	0.09778	0.006695	1.773	1.184	2.656
rs1191689	2	114086579	A	G	0.5021	0.4111	0.006849	1.456	1.116	1.899
rs28365903	14	24836815	G	C	0.2021	0.1333	0.007033	1.654	1.157	2.365
rs785450	15	30141344	G	A	0.2745	0.36	0.00711	0.6729	0.5078	0.8918
rs144661408	17	79396449	G	C	0.008511	0.03778	0.007219	0.2119	0.07016	0.6398
rs73123840	20	48429716	T	G	0.008511	0.03778	0.007219	0.2119	0.07016	0.6398
rs11606601	11	65354439	C	G	0.4809	0.3933	0.007306	1.469	1.117	1.933
rs34278912	11	65360243	A	G	0.2447	0.1756	0.007311	1.63	1.15	2.309
rs10863778	1	209825386	T	C	0.1745	0.1089	0.007342	1.696	1.163	2.472
rs353560	11	35156500	G	T	0.07234	0.03111	0.007368	2.465	1.294	4.693
rs62202951	20	49055858	G	A	0.2787	0.3622	0.007504	0.6701	0.5032	0.8924
rs2298927	1	209822527	C	T	0.1766	0.1111	0.007619	1.687	1.16	2.455
rs12892576	14	51916087	G	A	0.07447	0.1267	0.007661	0.5241	0.3296	0.8332
rs8122494	20	62496511	A	C	0.05532	0.1022	0.007675	0.4841	0.2876	0.8148
rs4932165	15	90703571	C	T	0.317	0.4	0.007812	0.6712	0.5039	0.8941
rs113284510	3	8725187	T	C	0.08085	0.03778	0.00782	2.294	1.262	4.168
rs74988574	11	35032150	C	T	0.04681	0.09111	0.007949	0.4635	0.2663	0.8069
rs4305744	6	132437492	T	G	0.3809	0.2956	0.008062	1.47	1.113	1.942
rs35741464	2	172960438	A	C	0.05319	0.01778	0.008124	3.061	1.363	6.871
rs17523989	2	37899409	A	G	0.05745	0.1044	0.008196	0.4916	0.2941	0.8218
rs4809374	20	62496843	A	C	0.09574	0.1511	0.008262	0.5539	0.361	0.8498
rs17446000	11	35167663	A	T	0.04043	0.008889	0.008293	4.464	1.509	13.2
rs138874776	15	33534650	A	G	0.04468	0.01333	0.008428	3.582	1.418	9.048
rs11240668	1	204074283	A	G	0.1787	0.1178	0.008438	1.713	1.159	2.534
rs34398744	14	51863086	A	G	0.07447	0.1267	0.008549	0.5322	0.3363	0.8421
rs1942673	18	13797742	T	C	0.3979	0.4844	0.008617	0.6893	0.5257	0.9039
rs11913168	22	30606564	A	G	0.07447	0.1289	0.008687	0.5435	0.3484	0.8478
rs1156043	18	9102329	A	C	0.06383	0.02667	0.008722	2.598	1.295	5.212
rs9803636	1	95194033	A	G	0.06383	0.02667	0.008722	2.598	1.295	5.212
rs12958481	18	9105103	C	T	0.05106	0.01778	0.008752	3.085	1.356	7.021
rs7812265	7	7455997	G	A	0.1128	0.1733	0.00876	0.5856	0.3962	0.8654
rs181547262	6	159151503	C	T	0.004255	0.03111	0.008781	0.1294	0.02906	0.5759
rs79708608	6	17865648	C	G	0.004255	0.03111	0.008781	0.1294	0.02906	0.5759
rs9560374	13	90166836	T	A	0.417	0.3311	0.008793	1.453	1.106	1.908
rs1873333	6	168408833	T	C	0.1681	0.2378	0.00886	0.6305	0.4501	0.8833
rs6484794	11	35589577	C	G	0.1319	0.1978	0.008901	0.6122	0.4276	0.8765
rs9364212	6	168409037	T	C	0.2617	0.34	0.008911	0.6648	0.4931	0.8962
rs4615902	1	203258685	G	C	0.5021	0.42	0.008923	1.477	1.11	1.964
rs4795456	17	27072463	A	G	0.1851	0.2578	0.008924	0.6432	0.4657	0.8884
rs10928224	2	145465576	T	A	0.3851	0.3044	0.009045	1.485	1.111	1.984
rs62233454	3	16142826	A	G	0.1404	0.08444	0.009054	1.798	1.169	2.764
rs112470141	21	39649194	T	C	0.006383	0.03333	0.009091	0.181	0.05168	0.6341
rs76995563	21	39650030	T	C	0.006383	0.03333	0.009091	0.181	0.05168	0.6341
rs114024565	1	16767359	G	A	0.05745	0.1044	0.009358	0.5014	0.3016	0.8336
rs59100957	11	35575495	A	G	0.1191	0.1822	0.009409	0.6029	0.4153	0.8753
rs7679935	4	186796587	T	C	0.07447	0.1267	0.009481	0.5401	0.3429	0.8507
rs17089422	8	23463526	G	A	0.1553	0.09778	0.009495	1.747	1.158	2.637
rs1858830	7	116312439	G	C	0.4095	0.4955	0.00969	0.6929	0.5283	0.9089
rs4808716	19	18026794	A	G	0.2851	0.2089	0.009771	1.51	1.113	2.048
rs1746831	9	110151614	T	G	0.2979	0.22	0.009807	1.496	1.11	2.015
rs79676579	5	149588205	G	A	0.02766	0.06667	0.009896	0.4105	0.212	0.7946
rs72718291	14	69545766	T	C	0.04894	0.09333	0.009941	0.4836	0.2821	0.8292
rs17746863	7	55602359	A	C	0.06596	0.12	0.009954	0.5473	0.3499	0.8562
rs1076546	14	22626948	T	A	0.2809	0.2067	0.009996	1.523	1.114	2.081
rs10853784	19	47793185	T	C	0.4362	0.3489	0.01002	1.425	1.095	1.855
rs3737897	1	63833436	G	C	0.1	0.05333	0.01005	2.01	1.196	3.377
rs1878290	5	41009899	G	A	0.3234	0.4067	0.01014	0.6906	0.5243	0.9096
rs115224388	2	72335487	T	C	0.01915	0.05333	0.01018	0.3515	0.1613	0.7657
rs6495695	15	34920758	G	A	0.07872	0.1333	0.01019	0.5593	0.3628	0.8621
rs4970966	1	150584103	T	G	0.2362	0.1644	0.01021	1.546	1.117	2.138
rs2991346	1	41962431	A	G	0.4319	0.5111	0.01025	0.6774	0.5068	0.9056
rs617081	17	807559	A	G	0.1447	0.2133	0.01025	0.6357	0.4535	0.891
rs66628061	20	44407878	T	C	0.08085	0.04	0.01025	2.218	1.225	4.017
rs73122731	20	44407431	T	A	0.08085	0.04	0.01025	2.218	1.225	4.017
rs2000178	10	93413044	A	C	0.3809	0.3	0.01026	1.464	1.102	1.945
rs2719152	2	42356462	G	C	0.3	0.2222	0.01028	1.488	1.106	2.002
rs34633868	12	9874541	T	C	0.1404	0.2067	0.0103	0.626	0.4415	0.8878
rs4909605	8	135498161	C	G	0.4319	0.3467	0.01041	1.432	1.095	1.873
rs62392820	5	178123833	C	G	0.1745	0.1133	0.01041	1.668	1.138	2.445
rs906319	6	79520689	A	G	0.09574	0.1533	0.01048	0.5819	0.3883	0.8722
rs11024595	11	18287798	T	C	0.05319	0.02	0.01052	2.857	1.303	6.265
rs117301673	12	52585296	T	C	0.05319	0.02	0.01052	2.857	1.303	6.265
rs8079920	17	783692	C	T	0.3702	0.4533	0.01069	0.6938	0.5276	0.9125
rs7753873	6	138173422	C	A	0.1085	0.06	0.01082	1.926	1.177	3.149
rs9494885	6	138172748	C	T	0.1085	0.06	0.01082	1.926	1.177	3.149
rs11161584	1	85755127	G	A	0.2298	0.1622	0.01087	1.573	1.119	2.209
rs7519043	1	16500523	C	T	0.4638	0.38	0.01087	1.435	1.094	1.882
rs10409483	19	18590223	G	C	0.3894	0.3133	0.01093	1.489	1.104	2.01
rs3138120	2	228682696	C	T	0.0383	0.08	0.011	0.4606	0.2571	0.8254
rs7001379	8	122835024	G	A	0.0383	0.08	0.011	0.4606	0.2571	0.8254
rs7001394	8	122835090	G	A	0.0383	0.08	0.011	0.4606	0.2571	0.8254
rs34678482	7	94326425	A	G	0.05957	0.1067	0.01117	0.5178	0.3152	0.8505
rs10745599	12	92938604	T	C	0.2553	0.1844	0.01125	1.532	1.11	2.114
rs56228962	14	51909326	T	G	0.1426	0.08667	0.01126	1.742	1.146	2.647
rs55784577	14	51909327	T	C	0.1426	0.08667	0.01126	1.742	1.146	2.647
rs11157440	14	22649654	A	G	0.2489	0.1778	0.01128	1.53	1.11	2.11
rs75794346	6	119098158	A	G	0.1426	0.08444	0.01134	1.713	1.14	2.572
rs704084	12	89778237	C	T	0.06383	0.1133	0.01138	0.5347	0.3331	0.8584
rs56354795	3	5022323	A	C	0.03617	0.008889	0.01145	4.308	1.427	13.01
rs55819851	2	192068080	A	G	0.4489	0.3689	0.01151	1.451	1.095	1.924
rs76482623	5	95989262	T	G	0.03191	0.06889	0.01164	0.4267	0.2236	0.814
rs59813731	19	18146068	T	C	0.1872	0.2578	0.01166	0.6556	0.476	0.9031
rs2052378	8	39822638	A	G	0.2426	0.1711	0.01178	1.521	1.106	2.092
rs79926501	6	135035712	C	T	0.1851	0.2578	0.01179	0.6642	0.4868	0.9064
rs72836926	2	106020075	T	C	0.2596	0.1933	0.01182	1.564	1.113	2.197
rs58387572	15	35774454	C	G	0.1234	0.07111	0.01183	1.807	1.152	2.833
rs7374732	3	23203454	C	T	0.4106	0.3267	0.01196	1.42	1.087	1.855
rs10863962	1	207129266	T	C	0.2383	0.3133	0.01204	0.6756	0.5011	0.9109
rs7816751	8	127874935	G	T	0.04255	0.01333	0.01204	3.395	1.338	8.619
rs7088831	10	93412452	A	G	0.3787	0.3	0.01206	1.454	1.093	1.933
rs6764319	3	23200907	A	C	0.3851	0.4667	0.01209	0.6978	0.5304	0.9181
rs13077152	3	172384057	A	G	0.2957	0.3778	0.01216	0.6998	0.533	0.9189
rs2149067	13	111062324	A	G	0.3596	0.2844	0.01223	1.478	1.097	1.991
rs7114741	11	95710993	T	G	0.07872	0.1311	0.01225	0.564	0.3641	0.8735
rs10087950	8	8664164	T	G	0.06383	0.1111	0.01232	0.5304	0.3266	0.8613
rs73031460	4	187928069	T	C	0.04894	0.01778	0.01246	2.943	1.288	6.725
rs3762344	1	207068672	A	G	0.4234	0.5089	0.01249	0.7121	0.549	0.9236
rs75166098	20	49113187	G	C	0.01064	0.03778	0.01251	0.266	0.09643	0.7337
rs78984788	20	49113631	T	C	0.01064	0.03778	0.01251	0.266	0.09643	0.7337
rs79828299	9	130921912	G	C	0.05532	0.02222	0.01251	2.675	1.259	5.683
rs62088766	18	9102562	A	G	0.08085	0.04018	0.01254	2.15	1.196	3.865
rs9292516	5	33807907	C	T	0.4021	0.4844	0.01254	0.7028	0.5364	0.9209
rs665124	11	102365297	A	G	0.1723	0.2444	0.01259	0.6666	0.4885	0.9098
rs118069152	12	76099585	A	G	0.04681	0.08889	0.01275	0.489	0.2823	0.8472
rs62467677	7	95121766	C	T	0.09362	0.05111	0.01281	2.023	1.177	3.478
rs817320	20	62589202	G	T	0.4872	0.4133	0.01284	1.482	1.095	2.005
rs75166372	19	46727913	T	G	0.1	0.05556	0.01295	1.961	1.168	3.294
rs10974129	9	3917088	G	A	0.1489	0.09333	0.01296	1.703	1.13	2.566
rs75487106	15	101267387	C	T	0.02128	0.05333	0.01306	0.3722	0.1738	0.7974
rs8181722	12	125093632	T	A	0.07447	0.03556	0.01306	2.219	1.2	4.103
rs733029	9	33185968	G	A	0.04255	0.08222	0.01313	0.4727	0.2651	0.8426
rs2256989	14	24721665	C	T	0.3681	0.2911	0.01338	1.449	1.088	1.932
rs28772319	6	32686888	T	A	0.4191	0.4956	0.01347	0.6886	0.5158	0.9192
rs118066664	16	21513998	A	G	0.03191	0.006667	0.0135	5.045	1.44	17.67
rs117118393	11	129893391	T	C	0.03191	0.004444	0.01356	6.729	1.535	29.49
rs1522840	8	8493135	A	C	0.2638	0.1933	0.01356	1.501	1.096	2.056
rs12258504	10	78477055	C	T	0.4277	0.5089	0.01357	0.7052	0.5379	0.9244
rs148900035	8	40032840	T	G	0.004255	0.03111	0.01357	0.1475	0.03346	0.6502
rs72836928	2	106020620	T	C	0.2532	0.1889	0.01363	1.556	1.104	2.192
rs3815343	19	4247338	C	G	0.2638	0.34	0.01367	0.6893	0.5165	0.92
rs35284018	9	33464537	C	T	0.2511	0.1822	0.01368	1.515	1.097	2.09
rs113022847	6	53599634	C	T	0.006383	0.03333	0.01378	0.2024	0.05852	0.7002
rs74487584	3	149294550	G	T	0.0383	0.01111	0.01403	3.65	1.331	10
rs8074650	17	78228483	A	G	0.0383	0.01111	0.01403	3.65	1.331	10
rs16928367	10	72835223	G	A	0.1617	0.2267	0.01407	0.6475	0.4615	0.9085
rs114007247	2	171673199	A	C	0.03404	0.006667	0.01417	4.871	1.417	16.75
rs2729461	8	39821879	A	G	0.2383	0.1689	0.01423	1.505	1.094	2.07
rs6960631	7	77168618	A	G	0.1298	0.1911	0.01424	0.6304	0.4398	0.9037
rs2724674	3	151744254	G	T	0.2957	0.2244	0.0143	1.483	1.09	2.017
rs785452	15	30142406	C	G	0.283	0.3622	0.01449	0.7039	0.5348	0.9265
rs3737898	1	63833450	T	G	0.1	0.05556	0.01454	1.925	1.153	3.214
rs958353	15	68564976	A	G	0.2894	0.3667	0.01465	0.6985	0.5273	0.9254
rs15380	2	10197270	T	A	0.1957	0.1333	0.01473	1.571	1.102	2.239
rs16953417	15	59625874	A	T	0.05106	0.02	0.01491	2.73	1.24	6.01
rs76072125	8	142139751	A	G	0.05106	0.02	0.01491	2.73	1.24	6.01
rs700226	5	39361556	G	A	0.4702	0.3867	0.01503	1.39	1.073	1.8
rs11083823	19	46898942	T	C	0.03404	0.07333	0.01509	0.4656	0.2551	0.8499
rs10868248	9	72514177	A	G	0.166	0.1067	0.01514	1.611	1.107	2.346
rs12359028	10	93364867	G	C	0.3766	0.3	0.01514	1.432	1.079	1.901
rs72986485	6	135036073	A	G	0.2468	0.18	0.01517	1.514	1.092	2.098
rs11106617	12	92932885	T	C	0.1872	0.1267	0.01518	1.587	1.103	2.282
rs114122048	5	167787265	G	A	0.008511	0.03556	0.01535	0.249	0.08311	0.7461
rs117069710	13	41635665	T	G	0.008511	0.03333	0.01536	0.2424	0.0792	0.742
rs6866383	5	1118478	T	C	0.1149	0.06889	0.01545	1.838	1.136	2.972
rs10469000	18	46739967	T	C	0.1681	0.2333	0.01546	0.6568	0.4711	0.9156
rs10412357	19	35740069	G	C	0.2085	0.2756	0.01548	0.6654	0.4822	0.9181
rs12678837	8	22950389	A	G	0.0766	0.1267	0.01554	0.572	0.3677	0.8897
rs7137483	12	13374994	T	C	0.2149	0.1533	0.01568	1.561	1.097	2.221
rs17167582	7	13890406	T	C	0.4617	0.3822	0.01569	1.408	1.074	1.845
rs73122729	20	44407391	G	C	0.08085	0.04222	0.01569	2.091	1.166	3.751
rs114794892	19	46730028	A	G	0.09574	0.05333	0.01588	1.944	1.147	3.295
rs760010	14	22628154	A	T	0.3851	0.3089	0.0159	1.427	1.076	1.892
rs113645394	16	75278988	G	C	0.02766	0.002222	0.0159	13.12	1.702	101.1
rs117827124	7	94271717	G	A	0.002128	0.02667	0.016	0.07585	0.009781	0.5883
rs4757150	11	12088196	C	G	0.04894	0.01778	0.01602	2.788	1.235	6.294
rs2000177	10	93412994	T	G	0.3809	0.3044	0.01604	1.424	1.075	1.887
rs3813600	1	85786166	A	G	0.1298	0.08	0.01618	1.744	1.12	2.716
rs704077	12	89743936	C	G	0.03617	0.07556	0.01621	0.4773	0.265	0.8599
rs4629950	9	137537213	T	C	0.3766	0.4533	0.01624	0.7045	0.533	0.9311
rs7001741	8	122835311	G	A	0.04043	0.08	0.01626	0.4866	0.2742	0.8635
rs2231228	9	33443106	A	G	0.2383	0.1733	0.01629	1.518	1.089	2.116
rs9839480	3	193590288	A	C	0.4234	0.5	0.01638	0.7045	0.5329	0.9314
rs13132235	4	103332490	C	G	0.3638	0.44	0.01639	0.7033	0.5313	0.9311
rs28571712	4	120375980	A	G	0.2468	0.3133	0.01642	0.6686	0.485	0.9217
rs12730855	1	203259173	C	T	0.4468	0.3689	0.01646	1.41	1.072	1.855
rs13377434	11	128585924	A	G	0.02128	0.05333	0.01647	0.3905	0.1844	0.8268
rs77393077	2	72333843	T	G	0.02128	0.05333	0.01647	0.3905	0.1844	0.8268
rs12542445	8	56820013	T	G	0.08085	0.1311	0.01648	0.5801	0.3757	0.8958
rs12472695	2	65804266	T	C	0.3064	0.3867	0.01658	0.7173	0.5502	0.9353
rs2419972	2	124260679	T	C	0.2809	0.2111	0.01664	1.47	1.08	1.999
rs117758394	3	149376307	C	G	0.02766	0.004444	0.01671	6.529	1.457	29.27
rs138854328	2	46361718	G	C	0.02766	0.004444	0.01671	6.529	1.457	29.27
rs77911856	10	60933563	C	G	0.02766	0.004444	0.01671	6.529	1.457	29.27
rs4483916	18	46740119	C	T	0.1787	0.2444	0.01674	0.6657	0.4808	0.9218
rs2260969	2	42345420	G	C	0.2745	0.2044	0.01681	1.466	1.079	1.991
rs28580667	4	186787659	T	C	0.02553	0.05778	0.01686	0.4119	0.2024	0.8379
rs11635368	15	85898016	T	C	0.4128	0.3333	0.01689	1.397	1.069	1.826
rs112885036	1	209594843	T	C	0.004255	0.02667	0.01701	0.1524	0.03371	0.6886
rs4682664	3	133919909	C	T	0.1447	0.09333	0.01701	1.693	1.11	2.582
rs4682666	3	133920075	T	C	0.1447	0.09333	0.01701	1.693	1.11	2.582
rs73178618	7	155099142	C	T	0.1532	0.1	0.01751	1.656	1.103	2.485
rs835221	5	39361155	G	C	0.4766	0.3956	0.01756	1.382	1.065	1.793
rs8068233	17	55450074	A	G	0.1489	0.2121	0.01759	0.6572	0.4685	0.9217
rs3814526	9	130910687	G	A	0.05319	0.02222	0.01762	2.56	1.2	5.46
rs74547656	14	51849974	G	T	0.01489	0.04222	0.01763	0.3329	0.1371	0.808
rs599384	11	102348140	G	T	0.166	0.2333	0.01767	0.676	0.4929	0.927
rs74182007	20	3789156	A	T	0.05745	0.02444	0.01799	2.424	1.184	4.959
rs2243588	12	52635443	T	C	0.1532	0.2133	0.018	0.6476	0.4557	0.9203
rs4784877	16	58026977	A	G	0.2191	0.1556	0.01814	1.512	1.082	2.114
rs11589957	1	16126207	G	A	0.2383	0.3089	0.01815	0.6921	0.5137	0.9324
rs35534877	19	36623539	T	C	0.1979	0.2644	0.01819	0.6766	0.493	0.9285
rs653586	11	102365622	T	C	0.1723	0.24	0.01827	0.6802	0.4976	0.9296
rs386493968	12	27742240	G	T	0.01064	0.03556	0.01837	0.284	0.1022	0.7887
rs755398	1	12202095	G	C	0.4128	0.3356	0.01841	1.398	1.065	1.834
rs7105138	11	86013157	G	C	0.04043	0.08	0.01851	0.4986	0.2833	0.8776
rs1150742	6	30028831	C	T	0.3085	0.2378	0.01853	1.442	1.071	1.942
rs3821163	2	36626144	G	A	0.2681	0.2	0.01855	1.464	1.074	1.997
rs3850175	3	172377067	G	A	0.2979	0.3756	0.01857	0.7179	0.5484	0.9398
rs1005436	1	153521932	A	G	0.117	0.06889	0.01859	1.75	1.11	2.759
rs139426882	20	33777037	C	T	0.05044	0.0137	0.01867	2.754	1.208	6.279
rs11175849	12	66053943	A	T	0.2128	0.1511	0.01869	1.525	1.082	2.151
rs7211214	17	27056025	A	C	0.09149	0.1422	0.01872	0.5978	0.3932	0.9087
rs7211220	17	27056026	T	C	0.09149	0.1422	0.01872	0.5978	0.3932	0.9087
rs9309014	2	37899418	A	G	0.1043	0.1578	0.01875	0.6148	0.4138	0.9135
rs149815736	5	111748178	C	G	0.004255	0.02889	0.01876	0.1608	0.03631	0.712
rs73481803	13	44887846	A	G	0.02128	0.05111	0.01883	0.3903	0.1814	0.8399
rs79098946	15	39558948	A	G	0.02128	0.05111	0.01883	0.3903	0.1814	0.8399
rs11667174	19	46734893	A	G	0.1106	0.06667	0.01895	1.818	1.117	2.959
rs117837521	12	92428611	C	T	0.006383	0.02889	0.01895	0.2109	0.05927	0.7502
rs41298956	5	133887641	G	A	0.006383	0.02889	0.01895	0.2109	0.05927	0.7502
rs75097692	14	55368715	A	C	0.006383	0.02889	0.01895	0.2109	0.05927	0.7502
rs7602780	2	217578923	T	C	0.1553	0.1	0.01899	1.61	1.092	2.374
rs73195017	3	194294425	A	T	0.02979	0.006667	0.01905	4.688	1.329	16.54
rs73211009	3	194293083	T	C	0.02979	0.006667	0.01905	4.688	1.329	16.54
rs73211010	3	194293877	C	T	0.02979	0.006667	0.01905	4.688	1.329	16.54
rs113967549	10	81093695	C	T	0.04468	0.01556	0.0191	2.876	1.214	6.815
rs75728998	7	94327056	C	T	0.04468	0.01556	0.0191	2.876	1.214	6.815
rs9856067	3	183803298	C	T	0.4383	0.5178	0.01915	0.7258	0.5586	0.943
rs9788463	14	24860592	G	A	0.2106	0.1489	0.01917	1.52	1.08	2.14
rs17692246	15	39579430	T	C	0.4447	0.3689	0.01922	1.4	1.063	1.843
rs2543052	8	39821386	T	C	0.2404	0.1733	0.01937	1.467	1.072	2.008
rs28616273	6	32686615	G	A	0.4191	0.4933	0.0195	0.7102	0.5366	0.94
rs17042148	12	76630998	G	A	0.2638	0.1956	0.01956	1.454	1.07	1.976
rs7564704	2	208119683	T	C	0.2085	0.1489	0.01959	1.536	1.08	2.184
rs17593068	11	67350932	T	G	0.4362	0.3689	0.01963	1.459	1.07	1.988
rs11119909	1	207129053	T	C	0.2426	0.3133	0.01966	0.6993	0.5215	0.9377
chr15:96595878	15	96595878	C	A	0.0617	0.02889	0.01967	2.296	1.161	4.539
rs2748531	14	24721901	A	G	0.1596	0.1067	0.0197	1.626	1.091	2.423
rs73703398	7	77167275	G	T	0.1383	0.1956	0.01979	0.642	0.4461	0.9238
rs73886489	22	46075129	A	G	0.1234	0.07778	0.01993	1.754	1.105	2.785
rs72936366	11	67494411	T	C	0.2255	0.1622	0.02003	1.495	1.074	2.08
rs184459522	1	17223268	A	C	0.03617	0.01111	0.02006	3.431	1.244	9.464
rs368989495	17	39940488	T	C	0.02553	0.002222	0.02006	12.05	1.554	93.48
rs4838201	9	127460617	T	C	0.4574	0.5333	0.02012	0.7183	0.5471	0.9432
rs188661404	16	72962004	A	G	0.01277	0.04	0.02019	0.3243	0.1283	0.82
rs11586149	1	240929035	A	T	0.1894	0.2533	0.0203	0.6755	0.4888	0.9334
rs1378794	3	157217890	T	C	0.2213	0.2911	0.02045	0.6989	0.5199	0.9394
rs11637020	15	39567305	A	C	0.3234	0.4	0.02052	0.7224	0.5522	0.945
rs10490310	2	75504552	C	T	0.05957	0.02667	0.02057	2.312	1.157	4.62
rs140006372	4	3486134	T	C	0.05532	0.02444	0.02057	2.42	1.166	5.023
rs17568331	2	75504615	G	T	0.05957	0.02667	0.02057	2.312	1.157	4.62
rs192889403	6	72096555	C	T	0.06009	0.02691	0.02058	2.312	1.157	4.622
rs117641016	14	55359993	G	C	0.002128	0.02444	0.0206	0.08314	0.01064	0.6494
rs8109160	19	4247476	T	C	0.283	0.3533	0.0207	0.7022	0.5242	0.9407
rs3902414	3	172377148	G	A	0.3	0.3756	0.02071	0.7198	0.5484	0.9448
rs36174388	7	48222948	T	C	0.1766	0.2378	0.02074	0.6656	0.4752	0.9321
rs13390118	2	241397331	G	C	0.1915	0.1378	0.02076	1.59	1.083	2.334
rs72763336	9	127581074	A	G	0.01915	0.04889	0.0208	0.3873	0.1766	0.8492
rs28483241	11	1225078	C	T	0.3787	0.3133	0.02082	1.463	1.068	2.004
rs56013110	10	72835311	C	A	0.1638	0.2244	0.02089	0.6632	0.4719	0.9319
rs115584611	5	36527092	T	C	0.04255	0.01556	0.0209	2.897	1.2	6.992
rs118118522	20	6644026	C	T	0.04255	0.01556	0.0209	2.897	1.2	6.992
rs148749891	11	2165476	A	G	0.0617	0.02667	0.02094	2.239	1.148	4.368
rs28404597	22	50721003	A	G	0.2255	0.1667	0.02101	1.526	1.075	2.166
rs5030889	10	70661084	T	C	0.04894	0.02	0.02104	2.604	1.177	5.758
rs11180823	12	76477941	C	A	0.3915	0.46	0.02132	0.6974	0.5169	0.9409
rs6440053	3	141659512	T	A	0.1894	0.1356	0.02136	1.583	1.081	2.32
rs28590383	4	146803248	C	T	0.5	0.4222	0.02138	1.372	1.055	1.784
rs10402423	19	1546180	A	G	0.07872	0.1244	0.02139	0.5796	0.3683	0.9122
rs7222487	17	782899	G	T	0.1064	0.16	0.02148	0.6281	0.4266	0.9249
rs2955621	17	812750	A	G	0.1787	0.2422	0.02155	0.6784	0.4911	0.9371
rs1479497	3	151743694	A	G	0.2991	0.2311	0.02162	1.437	1.062	1.944
rs74326881	7	103301668	A	G	0.05319	0.02222	0.02165	2.448	1.161	5.16
rs73453629	11	35162035	T	C	0.09149	0.05111	0.02169	1.889	1.112	3.211
rs17709690	17	14746995	G	A	0.1638	0.2244	0.02184	0.6671	0.4759	0.9351
rs2015389	12	47787926	T	C	0.4553	0.5356	0.02186	0.7381	0.5729	0.951
rs6491542	13	100735787	A	G	0.2723	0.2089	0.02187	1.472	1.066	2.032
rs322957	17	3462130	A	T	0.3255	0.3978	0.02188	0.7133	0.5381	0.9457
rs2182177	1	2426149	A	C	0.1936	0.2556	0.02193	0.6741	0.485	0.937
rs366589	16	57905176	G	A	0.08298	0.1311	0.02193	0.5964	0.3873	0.9182
rs78763847	11	86643336	A	G	0.0766	0.04	0.02196	2.027	1.124	3.659
rs378944	5	78249222	C	G	0.4596	0.38	0.022	1.358	1.052	1.753
rs1516454	2	189844000	G	A	0.1021	0.1556	0.0221	0.629	0.4269	0.9268
rs10813995	9	33525041	A	T	0.2702	0.2044	0.02214	1.451	1.063	1.98
rs10973250	9	37198176	C	T	0.1468	0.2044	0.02231	0.6551	0.4598	0.9335
rs7900420	10	78476543	T	C	0.4255	0.5	0.02235	0.7222	0.5499	0.9485
rs1104223	1	201140210	G	A	0.09787	0.1467	0.02239	0.6064	0.3987	0.9221
rs62513780	8	39822172	A	G	0.1787	0.2422	0.02242	0.6818	0.4946	0.9398
rs16880826	6	72096620	A	T	0.02466	0.06075	0.02253	0.4428	0.2236	0.8769
rs117907997	11	34284872	C	G	0.008511	0.03111	0.02254	0.261	0.08458	0.8053
rs12320417	12	94018621	C	T	0.008511	0.03111	0.02254	0.261	0.08458	0.8053
rs7323228	13	111064417	C	T	0.3745	0.3022	0.02255	1.398	1.055	1.852
rs28497198	15	68567752	G	A	0.234	0.1756	0.02259	1.514	1.069	2.143
rs118081964	18	46739209	C	T	0.04043	0.01333	0.02272	2.997	1.192	7.535
rs12805005	11	95890313	A	G	0.1106	0.06667	0.02273	1.763	1.095	2.84
rs930817	8	98944327	T	C	0.1106	0.06667	0.02273	1.763	1.095	2.84
rs140707869	5	1140753	T	C	0.03404	0.008889	0.02284	3.68	1.231	11
rs3863351	12	13376344	T	C	0.2149	0.1556	0.0229	1.506	1.067	2.124
rs13271306	8	102388107	A	G	0.03617	0.07111	0.02295	0.4842	0.263	0.8913
rs139105282	2	159251574	T	A	0.03617	0.07111	0.02295	0.4842	0.263	0.8913
rs140966811	16	56640478	C	T	0.02553	0.004444	0.02304	6	1.328	27.12
rs34361601	16	56643515	G	A	0.02553	0.004444	0.02304	6	1.328	27.12
rs75727533	22	24830400	A	C	0.02553	0.004444	0.02304	6	1.328	27.12
rs80355897	22	24830401	A	C	0.02553	0.004444	0.02304	6	1.328	27.12
rs6925458	6	3919215	T	G	0.1638	0.1133	0.02305	1.615	1.079	2.417
rs10208406	2	10197615	T	C	0.1936	0.1356	0.02312	1.521	1.068	2.165
rs4637339	4	177715824	G	A	0.06809	0.1133	0.02321	0.5797	0.3661	0.9179
rs117977923	6	71848694	A	G	0.03191	0.008889	0.02329	3.767	1.231	11.53
rs41279878	10	25138280	T	C	0.03191	0.008889	0.02329	3.767	1.231	11.53
rs72805667	2	56007206	C	T	0.03191	0.008889	0.02329	3.767	1.231	11.53
rs72710636	9	32394837	C	A	0.08936	0.1378	0.02355	0.6068	0.3978	0.9255
rs28772313	6	32686610	A	G	0.4213	0.4933	0.02364	0.7188	0.5437	0.9503
rs79231807	17	76588701	A	G	0.05106	0.08889	0.02367	0.5261	0.3056	0.9056
rs200042290	22	24976648	G	A	0.05745	0.02667	0.02376	2.304	1.137	4.669
rs3757173	6	138190154	G	A	0.1043	0.06222	0.02378	1.793	1.094	2.939
rs5029926	6	138189515	G	A	0.1043	0.06222	0.02378	1.793	1.094	2.939
rs5029930	6	138190684	C	A	0.1043	0.06222	0.02378	1.793	1.094	2.939
rs719149	6	138192745	A	G	0.1043	0.06222	0.02378	1.793	1.094	2.939
rs719150	6	138192761	G	A	0.1043	0.06222	0.02378	1.793	1.094	2.939
rs603734	11	35620458	G	A	0.3277	0.2578	0.02405	1.404	1.053	1.872
rs113815244	19	46220716	A	G	0.004255	0.02444	0.02407	0.167	0.0366	0.762
rs137992287	12	101801569	T	C	0.004255	0.02444	0.02407	0.167	0.0366	0.762
rs148715649	11	8835506	T	C	0.004255	0.02444	0.02407	0.167	0.0366	0.762
rs183733499	6	90855437	T	C	0.004255	0.02444	0.02407	0.167	0.0366	0.762
rs73224533	12	98003837	A	T	0.004255	0.02444	0.02407	0.167	0.0366	0.762
rs2729463	8	39822167	A	G	0.234	0.1711	0.02411	1.461	1.059	2.016
rs1422130	19	30521016	T	C	0.1894	0.1333	0.02413	1.533	1.067	2.203
rs17131683	1	93481358	G	A	0.1128	0.06889	0.02414	1.743	1.088	2.792
rs897753	19	18154576	C	A	0.1787	0.2422	0.02419	0.6885	0.5015	0.9451
chr2:61085308	2	61085308	C	T	0.02027	0.05324	0.0242	0.4117	0.1939	0.8745
rs7037550	9	138018732	A	C	0.3128	0.38	0.02438	0.7046	0.5233	0.9488
rs12567918	1	204026453	T	C	0.5106	0.4356	0.02449	1.367	1.048	1.784
rs115412553	17	80175368	T	C	0.0383	0.01333	0.02457	3.028	1.179	7.773
rs78871662	6	112537682	G	A	0.0383	0.01333	0.02457	3.028	1.179	7.773
rs9398301	6	112524772	C	G	0.5213	0.4422	0.02457	1.345	1.045	1.73
rs13132722	4	103332834	G	C	0.3745	0.4489	0.02467	0.7302	0.5586	0.9544
rs12680965	8	95566297	G	T	0.2532	0.32	0.02468	0.7041	0.5223	0.9493
rs16916881	8	95566270	A	C	0.2532	0.32	0.02468	0.7041	0.5223	0.9493
rs73524015	8	8729297	A	G	0.05106	0.02222	0.0247	2.445	1.142	5.238
rs4789719	17	80171117	A	G	0.05532	0.02444	0.02482	2.323	1.132	4.767
rs9494883	6	138171466	G	A	0.05532	0.02444	0.02482	2.323	1.132	4.767
rs6890697	5	1140977	A	G	0.04468	0.01778	0.02503	2.662	1.154	6.141
rs7949414	11	122943495	C	T	0.2383	0.3089	0.02503	0.7185	0.5418	0.9528
rs62139637	2	65804197	G	C	0.1745	0.2378	0.02523	0.6913	0.5042	0.9479
rs386620633	13	111062260	C	A	0.2894	0.2267	0.02528	1.45	1.055	1.993
rs75281532	16	29607027	C	G	0.01064	0.03556	0.02531	0.3092	0.1133	0.844
rs113646990	7	6993019	T	C	0.2021	0.1467	0.02536	1.525	1.063	2.188
rs9544529	13	78095300	T	C	0.06383	0.1089	0.02539	0.5853	0.3701	0.9258
rs4903249	14	75083881	C	T	0.5255	0.4511	0.02545	1.365	1.046	1.782
rs622937	12	121581738	C	T	0.05319	0.09333	0.02557	0.5494	0.3289	0.9179
rs76967276	3	149470417	T	C	0.0234	0.002222	0.02561	11	1.408	85.92
rs11626956	14	51850031	G	A	0.08085	0.1267	0.02566	0.5985	0.3854	0.9295
rs6546663	2	71277450	G	T	0.0383	0.01116	0.02571	3.113	1.175	8.246
rs188457801	22	50455554	A	G	0.01489	0.04	0.02572	0.3531	0.1445	0.8624
rs16908783	12	13375486	A	G	0.2128	0.1556	0.02575	1.502	1.059	2.13
rs12330544	3	123325187	C	T	0.06596	0.03111	0.02576	2.085	1.11	3.915
rs112871809	5	34609150	T	C	0.1872	0.1311	0.02586	1.518	1.061	2.171
rs72802984	10	58297755	A	G	0.0234	0.05333	0.02599	0.4296	0.2078	0.888
rs74178472	19	6110909	G	A	0.04894	0.02	0.02601	2.479	1.136	5.411
rs2644700	17	783049	T	C	0.06383	0.1067	0.02604	0.5751	0.3574	0.9253
rs10412204	19	46734943	C	T	0.2489	0.1889	0.02605	1.469	1.055	2.046
rs9493180	6	132453246	C	T	0.3979	0.3244	0.02615	1.367	1.045	1.79
rs3803361	15	40347745	C	T	0.4596	0.5333	0.02616	0.7327	0.5607	0.9575
rs2706247	12	54766230	T	C	0.1404	0.1956	0.0262	0.6582	0.4592	0.9434
rs11626842	14	51862781	T	C	0.07447	0.1178	0.02622	0.5842	0.3678	0.9279
rs17173026	19	35739079	T	A	0.08298	0.1289	0.02633	0.6023	0.3892	0.9321
rs7183386	15	40347236	G	T	0.4574	0.5311	0.02634	0.733	0.5609	0.9579
rs45511	5	131439161	T	C	0.2106	0.1533	0.02637	1.497	1.057	2.119
rs2948343	7	99297019	G	A	0.1106	0.06889	0.02639	1.752	1.081	2.839
rs2706627	11	12269885	A	C	0.08723	0.04889	0.02641	1.871	1.09	3.211
rs12617394	2	24583398	C	T	0.01277	0.03846	0.02643	0.339	0.1334	0.8613
rs11622695	14	22627887	G	A	0.383	0.3133	0.02654	1.389	1.046	1.843
rs1688017	19	35613623	A	G	0.3553	0.4267	0.02655	0.7263	0.5512	0.957
rs12057175	1	16508375	A	G	0.4021	0.3289	0.02659	1.366	1.044	1.787
rs13026497	2	180104255	T	C	0.3468	0.2778	0.02662	1.393	1.046	1.854
rs10136683	14	52000575	A	C	0.2872	0.3556	0.02665	0.7163	0.537	0.9554
rs9323211	14	52000890	T	C	0.2872	0.3556	0.02665	0.7163	0.537	0.9554
rs10136902	14	52000921	G	A	0.2872	0.3556	0.02665	0.7163	0.537	0.9554
rs9525462	13	41768690	G	C	0.1234	0.1756	0.02667	0.6442	0.4406	0.9417
rs12945400	17	73993640	T	C	0.07234	0.03778	0.02672	2.015	1.1	3.689
rs72715630	14	102197694	A	G	0.07234	0.03778	0.02672	2.015	1.1	3.689
rs111932463	7	13959925	C	G	0.04255	0.01556	0.02674	2.726	1.146	6.481
rs6951935	7	77728757	A	G	0.2383	0.3022	0.02674	0.7002	0.5147	0.9526
rs145418322	11	61463652	A	G	0.002128	0.02222	0.02689	0.09188	0.01166	0.7237
rs539860	11	102845816	C	T	0.3489	0.42	0.02689	0.7264	0.551	0.9576
rs10072275	5	149401596	T	C	0.1596	0.2178	0.02698	0.6758	0.4815	0.9485
rs11931846	4	186760101	T	A	0.2766	0.2089	0.027	1.402	1.047	1.877
rs6764305	3	23200887	A	C	0.4383	0.5111	0.027	0.7323	0.5593	0.9589
chr11:65667793	11	65667793	T	C	0.01064	0.03333	0.02701	0.3043	0.1087	0.8519
rs386484195	16	14191255	T	G	0.01064	0.03333	0.02701	0.3043	0.1087	0.8519
rs79956292	9	117762305	T	C	0.01064	0.03333	0.02701	0.3043	0.1087	0.8519
rs58413281	17	27055311	T	C	0.09149	0.1378	0.02702	0.6096	0.3972	0.9355
rs7224640	17	27055440	A	G	0.09149	0.1378	0.02702	0.6096	0.3972	0.9355
rs1882303	12	133101124	A	G	0.02766	0.006667	0.02705	4.333	1.218	15.42
rs74620303	17	58169289	T	G	0.09787	0.05778	0.02707	1.799	1.082	2.989
rs7374735	3	23203491	T	C	0.4532	0.5289	0.02714	0.7417	0.5727	0.9607
rs878364	1	204074243	T	C	0.2766	0.3444	0.02715	0.7162	0.5364	0.9563
rs2997716	9	72646687	C	T	0.1	0.05778	0.02716	1.759	1.079	2.867
rs5029924	6	138187498	T	C	0.0617	0.02889	0.02717	2.144	1.108	4.151
rs5029937	6	138195151	T	G	0.0617	0.02889	0.02717	2.144	1.108	4.151
rs5029939	6	138195723	G	C	0.0617	0.02889	0.02717	2.144	1.108	4.151
rs2041960	14	77413244	A	C	0.09787	0.1467	0.02717	0.6249	0.4158	0.939
rs5992838	22	18264831	G	A	0.4234	0.3533	0.02728	1.381	1.044	1.828
rs1380937	15	39287953	T	C	0.166	0.1133	0.02733	1.549	1.06	2.264
rs61820363	1	210058095	A	G	0.166	0.1133	0.02733	1.549	1.06	2.264
rs12525545	6	143174387	C	G	0.06596	0.1067	0.02742	0.5694	0.3493	0.9281
rs6561783	13	33792941	G	C	0.06596	0.1067	0.02742	0.5694	0.3493	0.9281
rs4965902	15	102115295	C	T	0.07021	0.03556	0.02753	2.018	1.097	3.712
rs6906656	6	3919560	G	A	0.1894	0.1378	0.02753	1.551	1.06	2.269
rs73251763	23	107244408	T	A	0.4851	0.4022	0.02754	1.311	1.036	1.659
rs56408761	2	217578718	A	G	0.1596	0.1067	0.02756	1.547	1.059	2.259
rs6856252	4	177358730	C	G	0.1149	0.07111	0.02763	1.701	1.072	2.698
rs184328834	1	186157629	T	C	0.006383	0.02667	0.02766	0.2295	0.0639	0.8245
rs80118782	3	54925835	G	C	0.006383	0.02667	0.02766	0.2295	0.0639	0.8245
rs35831180	9	129424148	A	G	0.1851	0.1311	0.02769	1.525	1.057	2.2
rs11580121	1	235243264	G	A	0.1894	0.1333	0.02772	1.503	1.055	2.142
rs12554849	9	72636743	C	T	0.1681	0.2289	0.02775	0.6896	0.4992	0.9526
rs152198	5	131438810	T	C	0.2064	0.1511	0.02778	1.506	1.055	2.151
rs34253305	5	10578442	A	G	0.1957	0.26	0.02779	0.7042	0.5191	0.9553
rs7579808	2	37899848	C	G	0.4213	0.4911	0.0278	0.7249	0.548	0.9589
rs9908003	17	76165048	G	C	0.3383	0.4022	0.02784	0.7035	0.5181	0.9553
rs35008263	11	35575550	A	G	0.07872	0.1222	0.02787	0.5932	0.3766	0.9344
rs10739429	9	100274565	T	A	0.4213	0.3489	0.028	1.363	1.041	1.784
rs16956531	17	779725	A	C	0.0766	0.1222	0.02802	0.6047	0.3902	0.9371
rs11071419	15	59569302	G	A	0.3766	0.4467	0.02804	0.7265	0.5501	0.9596
rs11072726	15	78374509	C	T	0.0383	0.07333	0.02808	0.509	0.2826	0.9167
rs761723	20	23330720	G	A	0.5106	0.44	0.02814	1.373	1.042	1.809
rs9883329	3	172384590	C	T	0.3	0.3711	0.02815	0.7304	0.5555	0.9605
rs56071353	3	149083804	T	C	0.4064	0.3378	0.02816	1.386	1.043	1.842
rs8027580	15	30231626	G	C	0.05957	0.02667	0.02817	2.155	1.104	4.208
rs6881894	5	126722859	G	A	0.1872	0.1333	0.0284	1.52	1.055	2.19
rs11852659	15	96595853	C	G	0.0766	0.04222	0.02863	1.961	1.088	3.535
rs76708731	11	95889331	A	C	0.1106	0.06889	0.02869	1.726	1.071	2.783
rs1983754	11	34255541	T	C	0.02553	0.05556	0.0287	0.4481	0.222	0.9043
rs114718578	5	121506284	A	C	0.03404	0.01111	0.02872	3.215	1.157	8.928
rs148710203	4	11499995	T	A	0.03404	0.01111	0.02872	3.215	1.157	8.928
rs72756330	1	212741061	A	G	0.03404	0.01111	0.02872	3.215	1.157	8.928
rs1136657	6	29910538	T	C	0.2468	0.3067	0.02873	0.6904	0.4994	0.9547
rs11033176	11	35575434	C	T	0.2021	0.1444	0.02875	1.477	1.05	2.078
rs28495013	4	120375831	C	A	0.2596	0.3222	0.02876	0.7018	0.5149	0.9567
rs6509261	19	46861437	A	G	0.02979	0.06222	0.0288	0.4769	0.2495	0.9117
rs759301	19	46854932	A	G	0.02979	0.06222	0.0288	0.4769	0.2495	0.9117
rs759302	19	46854978	A	G	0.02979	0.06222	0.0288	0.4769	0.2495	0.9117
rs35638116	4	186760461	A	G	0.2702	0.2044	0.0289	1.404	1.043	1.889
rs4753195	11	96058245	T	C	0.01277	0.03778	0.02901	0.3453	0.136	0.8768
rs11578802	1	92197677	G	A	0.334	0.2689	0.02903	1.405	1.043	1.893
rs12057222	1	16508534	A	G	0.4064	0.3333	0.02912	1.353	1.038	1.764
rs7094498	10	93444009	A	G	0.4191	0.4933	0.02913	0.743	0.5726	0.9641
rs1886308	20	52749703	G	T	0.1	0.1489	0.02928	0.6332	0.424	0.9457
rs13614	11	33757941	A	G	0.3234	0.3889	0.02936	0.7144	0.5317	0.9599
rs16994439	22	46088184	C	G	0.1234	0.08	0.02939	1.677	1.065	2.64
rs2568031	11	8861044	C	T	0.3	0.3689	0.02946	0.7269	0.5492	0.9621
rs113926268	7	51418422	A	C	0.08298	0.1267	0.02947	0.6015	0.3847	0.9403
rs56012958	8	101515033	G	T	0.3149	0.3822	0.02957	0.7218	0.5418	0.9614
rs59368120	17	38257828	G	A	0.04681	0.02	0.02957	2.479	1.116	5.507
rs188315962	6	2853740	T	C	0.0383	0.07111	0.0296	0.5003	0.2721	0.92
rs1714007	4	57948114	A	G	0.2234	0.2889	0.02962	0.7149	0.5322	0.9604
rs10122243	9	22158924	T	C	0.3809	0.4511	0.02968	0.732	0.5563	0.9632
rs72713605	14	102119596	G	A	0.04043	0.01556	0.02968	2.739	1.129	6.649
rs1986941	10	93444343	T	C	0.4213	0.4956	0.02974	0.7449	0.5748	0.9654
rs116699466	2	54799755	T	C	0.01702	0.04222	0.02982	0.3821	0.1638	0.8916
rs28772320	6	32686984	C	A	0.4277	0.4978	0.02984	0.7319	0.556	0.9635
rs9910080	17	39949608	T	C	0.06596	0.1067	0.02988	0.5781	0.3567	0.9369
rs77300613	14	22662219	A	G	0.04043	0.07556	0.02989	0.5196	0.2918	0.9251
rs2227714	7	100781909	T	C	0.04043	0.07556	0.02989	0.5196	0.2918	0.9251
rs112675563	20	49255260	A	G	0.05106	0.02222	0.0299	2.339	1.106	4.947
rs659789	11	102346652	C	T	0.1745	0.2378	0.02994	0.7066	0.5203	0.9596
rs143255652	15	84049021	C	T	0.04468	0.08	0.03005	0.5272	0.2998	0.9272
rs62048036	16	88718344	A	C	0.04468	0.08	0.03005	0.5272	0.2998	0.9272
rs2470750	3	98690592	T	A	0.4298	0.3578	0.03011	1.354	1.036	1.768
rs4815196	20	23331141	T	G	0.08936	0.1356	0.03013	0.6194	0.4059	0.9452
rs1919142	2	151376543	C	T	0.4319	0.5044	0.03021	0.7408	0.5684	0.9655
rs952489	11	35031576	G	A	0.2894	0.3578	0.03023	0.7275	0.5493	0.9634
rs12206026	6	10404466	A	G	0.1043	0.1511	0.03034	0.6272	0.4153	0.9471
rs1284517	19	54024116	T	C	0.09787	0.1444	0.0306	0.6252	0.4125	0.9474
rs158554	20	52739863	G	A	0.1191	0.07556	0.03065	1.667	1.06	2.622
rs4730738	7	116081121	T	C	0.2511	0.1911	0.03065	1.439	1.043	1.985
rs72696919	1	152021278	A	C	0.4447	0.3733	0.03069	1.355	1.035	1.772
rs2630239	3	193587435	C	T	0.2234	0.1667	0.03073	1.469	1.045	2.064
rs1484286	15	59590597	A	C	0.08085	0.1244	0.03082	0.6047	0.3873	0.9443
rs12432467	14	76006573	T	C	0.2872	0.2244	0.03084	1.413	1.04	1.92
rs12206921	6	112557569	A	G	0.2404	0.3067	0.03086	0.7214	0.5402	0.9635
rs7103685	11	119523181	C	T	0.2213	0.2844	0.03088	0.71	0.5241	0.9618
rs12464651	2	65804244	G	A	0.3511	0.4267	0.03102	0.7524	0.5845	0.9684
rs72729583	14	69149556	G	T	0.07447	0.1183	0.03102	0.6038	0.3859	0.9446
rs2568032	11	8861077	G	A	0.3	0.3689	0.03108	0.7315	0.5542	0.9654
rs6704887	2	71277454	G	A	0.03404	0.008929	0.03108	3.346	1.146	9.773
rs11157829	14	52001770	G	C	0.4404	0.5133	0.03113	0.7445	0.5729	0.9674
rs2241131	2	102804041	A	C	0.2851	0.3467	0.03118	0.7049	0.5167	0.9616
rs11047722	12	25101534	A	G	0.2255	0.2867	0.03124	0.7032	0.5144	0.9614
rs11047723	12	25101572	G	C	0.2255	0.2867	0.03124	0.7032	0.5144	0.9614
rs151061115	1	161507449	C	G	0.03617	0.06889	0.03142	0.5021	0.2721	0.9265
rs76181411	9	89809527	C	T	0.02766	0.05778	0.03146	0.465	0.2354	0.9188
rs4888379	16	75340231	A	T	0.4681	0.3956	0.03152	1.344	1.033	1.748
rs11120010	1	212923100	T	C	0.1936	0.1378	0.03155	1.476	1.044	2.088
rs7295496	12	13375065	T	C	0.2106	0.1556	0.03156	1.48	1.044	2.099
rs9398341	6	113682160	A	C	0.4489	0.3778	0.03167	1.351	1.033	1.766
rs16953757	15	33534324	T	C	0.1298	0.1822	0.03168	0.6629	0.4597	0.956
rs10772634	12	13375228	T	C	0.534	0.4644	0.03173	1.36	1.034	1.788
rs75533592	22	47149943	A	G	0.008511	0.03111	0.03179	0.2889	0.09555	0.8736
rs185397563	11	1683479	A	G	0.0383	0.01333	0.03187	2.825	1.119	7.129
rs9862246	3	172383882	T	C	0.3	0.3689	0.03189	0.7337	0.5567	0.967
rs692788	10	89799613	G	A	0.1979	0.1444	0.03198	1.496	1.044	2.143
rs60747420	14	35800928	C	T	0.05957	0.09778	0.032	0.5661	0.3408	0.9406
rs150202968	16	84513217	C	G	0.01277	0.03556	0.03202	0.3422	0.1315	0.891
rs78409678	11	96059127	T	C	0.01277	0.03556	0.03202	0.3422	0.1315	0.891
rs28630519	11	69794751	A	G	0.4426	0.5133	0.03204	0.7402	0.5659	0.9682
rs113837777	12	52617287	A	G	0.08298	0.04667	0.0321	1.853	1.068	3.212
rs11582430	1	168437177	A	G	0.08298	0.04667	0.0321	1.853	1.068	3.212
rs117443312	17	76529214	T	C	0.0234	0.004444	0.0321	5.475	1.2	24.98
rs142855784	10	74114536	G	C	0.0234	0.004444	0.0321	5.475	1.2	24.98
rs2796251	1	207903688	G	C	0.3894	0.46	0.03211	0.74	0.5656	0.9682
rs12692722	2	151353052	A	T	0.4213	0.3511	0.03213	1.355	1.033	1.776
rs12878926	14	64109021	G	T	0.03191	0.06222	0.03213	0.4797	0.2489	0.9244
rs7957707	12	52630483	T	C	0.03191	0.06222	0.03213	0.4797	0.2489	0.9244
rs59458267	14	51849674	C	T	0.07872	0.1222	0.03219	0.6079	0.3897	0.9482
rs7213827	17	15558557	C	T	0.266	0.2044	0.03219	1.416	1.038	1.932
rs6041966	20	13211726	G	A	0.1213	0.1733	0.03221	0.6619	0.4578	0.9569
rs9831806	3	23207092	G	T	0.4532	0.5267	0.03229	0.7493	0.5789	0.9698
rs6517167	21	34756057	T	C	0.1957	0.2556	0.03231	0.7006	0.5097	0.9629
rs3128125	1	961464	T	G	0.3043	0.3711	0.03233	0.728	0.5481	0.9669
rs6556899	5	95404031	T	C	0.3043	0.3711	0.03233	0.728	0.5481	0.9669
rs4699029	4	103360161	T	C	0.08511	0.1289	0.03239	0.6124	0.3949	0.9495
rs7711072	5	47551	C	G	0.06809	0.03556	0.03246	2.002	1.076	3.725
rs10482606	5	142783268	G	A	0.0234	0.004464	0.03256	5.451	1.195	24.87
rs12957335	18	57720905	T	G	0.3255	0.3956	0.03262	0.7394	0.5643	0.9689
rs2700151	12	54766119	C	A	0.1426	0.1956	0.03271	0.6699	0.4678	0.9592
rs62197741	2	187440426	T	G	0.1553	0.1067	0.03276	1.556	1.047	2.311
rs11649750	17	45950022	T	G	0.1511	0.2022	0.03288	0.6623	0.4577	0.9584
rs78062011	3	111577915	A	G	0.02128	0.002222	0.03313	9.956	1.264	78.42
rs4885310	13	76123785	A	C	0.166	0.1156	0.03315	1.528	1.044	2.237
rs3809174	12	52625905	G	T	0.1617	0.2178	0.03317	0.6862	0.4893	0.9624
rs3809175	12	52625686	C	G	0.1617	0.2178	0.03317	0.6862	0.4893	0.9624
rs112982399	11	8834224	C	T	0.008511	0.02889	0.0332	0.2824	0.09067	0.8795
rs117237832	15	102111107	A	G	0.008511	0.02889	0.0332	0.2824	0.09067	0.8795
rs117431179	20	48466685	G	A	0.008511	0.02889	0.0332	0.2824	0.09067	0.8795
rs61968774	13	109429998	A	G	0.008511	0.02889	0.0332	0.2824	0.09067	0.8795
rs72667386	8	102038447	A	G	0.008511	0.02889	0.0332	0.2824	0.09067	0.8795
rs79352826	6	27516009	G	A	0.008511	0.02889	0.0332	0.2824	0.09067	0.8795
rs8086698	18	57721487	C	T	0.3319	0.4022	0.03323	0.7419	0.5674	0.9702
rs79229765	16	89545575	T	G	0.06596	0.03333	0.03338	2.006	1.073	3.751
rs117119227	10	81081016	T	C	0.02979	0.008889	0.03339	3.5	1.134	10.8
rs117142753	10	81080569	A	G	0.02979	0.008889	0.03339	3.5	1.134	10.8
rs117659334	11	86170669	C	T	0.02979	0.008889	0.03339	3.5	1.134	10.8
rs139025088	6	72188390	A	G	0.02979	0.008889	0.03339	3.5	1.134	10.8
rs142050095	6	12460966	T	G	0.02979	0.008889	0.03339	3.5	1.134	10.8
rs72824070	17	39071232	C	A	0.02979	0.008889	0.03339	3.5	1.134	10.8
rs75304526	12	56912352	T	C	0.02979	0.008889	0.03339	3.5	1.134	10.8
rs79510127	10	81081676	C	T	0.02979	0.008889	0.03339	3.5	1.134	10.8
rs9389208	6	135035609	T	C	0.3426	0.2756	0.03345	1.368	1.032	1.814
rs760832	1	209780748	C	T	0.3596	0.2933	0.03347	1.373	1.032	1.826
rs11074223	15	85956590	A	G	0.05745	0.09556	0.03357	0.5691	0.3426	0.9453
rs75152834	11	96006189	C	T	0.05745	0.09556	0.03357	0.5691	0.3426	0.9453
rs9919755	12	52623758	A	G	0.4191	0.3511	0.03358	1.36	1.031	1.795
rs3850724	1	17878011	T	C	0.2043	0.1489	0.0336	1.466	1.039	2.068
rs2475193	10	33272133	A	G	0.2277	0.2933	0.03362	0.7269	0.5454	0.9688
rs1080496	10	93444262	G	A	0.4234	0.4956	0.03363	0.7487	0.5769	0.9716
rs2344080	15	85901589	G	C	0.383	0.3133	0.03364	1.351	1.03	1.771
rs28380312	6	32686525	G	A	0.434	0.5022	0.03366	0.7358	0.5582	0.97
rs41278905	22	45368290	A	G	0.02553	0.05556	0.03367	0.4653	0.2336	0.9269
rs111172040	17	828023	A	G	0.1234	0.08	0.03377	1.637	1.05	2.554
rs12442706	15	63330450	A	G	0.1234	0.08	0.03377	1.637	1.05	2.554
rs12595171	15	63330245	A	G	0.1234	0.08	0.03377	1.637	1.05	2.554
rs28480493	6	32686623	C	G	0.4319	0.5	0.03379	0.7359	0.5581	0.9702
rs6001053	22	38614090	C	T	0.3681	0.3	0.03379	1.36	1.031	1.793
rs17002253	4	77771345	C	T	0.02553	0.05333	0.03385	0.4507	0.2197	0.9247
rs17002254	4	77771465	C	T	0.02553	0.05333	0.03385	0.4507	0.2197	0.9247
rs28475474	4	77771587	T	A	0.02553	0.05333	0.03385	0.4507	0.2197	0.9247
rs13077216	3	172384272	T	C	0.3021	0.3711	0.03386	0.7392	0.5629	0.9708
rs61763608	2	187455911	C	T	0.08723	0.05111	0.03389	1.82	1.06	3.124
rs938906	2	231555684	T	C	0.1574	0.2156	0.03392	0.6968	0.503	0.9652
rs6040404	20	11160363	C	T	0.3191	0.2533	0.03394	1.374	1.032	1.83
rs10504814	8	86548351	T	C	0.1787	0.1289	0.03396	1.525	1.042	2.231
rs2705126	12	48882562	C	A	0.134	0.08889	0.03399	1.602	1.047	2.452
rs114797970	3	126501501	T	C	0.05319	0.02444	0.03405	2.224	1.081	4.578
rs6595700	5	125721193	C	G	0.05319	0.02444	0.03405	2.224	1.081	4.578
rs8141133	22	24604300	C	T	0.07447	0.1156	0.03408	0.5984	0.3763	0.9514
chr12:10515414	12	10515414	G	A	0.01915	0.04444	0.03409	0.4082	0.1817	0.9167
rs61875232	11	12211423	A	T	0.01915	0.04444	0.03409	0.4082	0.1817	0.9167
rs6910820	6	3919394	C	T	0.1872	0.1378	0.03426	1.524	1.041	2.231
rs6926967	6	3919380	T	C	0.1872	0.1378	0.03426	1.524	1.041	2.231
rs6927256	6	3919504	A	C	0.1872	0.1378	0.03426	1.524	1.041	2.231
rs10786010	10	93443773	A	G	0.4234	0.4956	0.03439	0.7506	0.579	0.973
rs11042116	11	8928472	C	G	0.166	0.2222	0.03442	0.6908	0.4944	0.9653
rs4793861	17	55601262	A	C	0.04894	0.02222	0.03444	2.333	1.084	5.019
rs17734025	3	8911347	G	T	0.06383	0.03333	0.03446	2.049	1.071	3.921
rs115560635	6	7975618	T	C	0.004255	0.02222	0.03451	0.1845	0.03998	0.8518
rs115722390	19	17133266	T	C	0.004255	0.02222	0.03451	0.1845	0.03998	0.8518
rs116057332	10	33299790	T	C	0.004255	0.02222	0.03451	0.1845	0.03998	0.8518
rs62265186	3	119013603	A	G	0.004255	0.02222	0.03451	0.1845	0.03998	0.8518
rs12056556	8	57183090	G	A	0.3723	0.3044	0.03454	1.357	1.029	1.789
rs12810381	12	92198315	T	G	0.3617	0.2978	0.03464	1.383	1.031	1.854
rs12053345	2	238546710	C	T	0.2766	0.2178	0.03466	1.423	1.034	1.958
rs7517044	1	92198162	G	A	0.3298	0.2667	0.03469	1.388	1.031	1.869
rs10060905	5	33179225	A	G	0.1106	0.16	0.03476	0.6549	0.4463	0.9611
rs2299926	14	78066385	T	C	0.2064	0.1533	0.03481	1.48	1.037	2.111
rs7767264	6	138177458	G	T	0.1064	0.06667	0.03485	1.705	1.051	2.766
rs114184912	19	18145917	C	A	0.07234	0.04	0.03486	1.945	1.064	3.557
rs4951628	1	212781389	T	G	0.07234	0.04	0.03486	1.945	1.064	3.557
rs74544699	4	74734681	G	A	0.03404	0.06444	0.03491	0.4938	0.2603	0.9365
rs72808155	10	74114778	T	C	0.03617	0.01333	0.03502	2.846	1.101	7.355
rs78415942	10	74115058	G	A	0.03617	0.01333	0.03502	2.846	1.101	7.355
rs523472	11	35031668	G	A	0.2894	0.3556	0.03519	0.7332	0.553	0.972
rs79917314	22	46177845	C	T	0.03191	0.06444	0.03524	0.5052	0.2716	0.9396
rs6453253	5	76134777	C	G	0.5106	0.4378	0.03527	1.325	1.026	1.711
rs62322151	4	139796947	A	G	0.05532	0.09111	0.03529	0.5583	0.3287	0.9483
rs6081795	20	19866624	A	G	0.04255	0.01778	0.0353	2.523	1.088	5.853
rs55700237	5	148292512	A	G	0.0617	0.03111	0.03549	2.055	1.067	3.958
rs57220406	5	148289966	G	A	0.0617	0.03111	0.03549	2.055	1.067	3.958
rs75308532	18	61550298	T	C	0.0617	0.03111	0.03549	2.055	1.067	3.958
rs28626578	2	71328831	T	C	0.07234	0.1133	0.0356	0.6015	0.3787	0.9555
rs28712309	4	120375837	G	A	0.2617	0.3222	0.03561	0.7132	0.5242	0.9702
rs1807067	13	42616155	G	A	0.1574	0.1089	0.03562	1.535	1.039	2.268
rs113564996	9	131061493	A	G	0.002128	0.02	0.03567	0.1026	0.01289	0.8163
rs143700055	1	156023884	A	G	0.002128	0.02	0.03567	0.1026	0.01289	0.8163
rs149309005	3	69819344	A	G	0.002128	0.02	0.03567	0.1026	0.01289	0.8163
rs151113067	7	73247760	G	T	0.002128	0.02	0.03567	0.1026	0.01289	0.8163
rs938907	2	231555423	A	G	0.1511	0.2067	0.03567	0.6907	0.493	0.9675
rs56343583	4	185304905	A	G	0.07021	0.03778	0.03576	1.947	1.061	3.573
rs7975528	12	102288636	G	C	0.4809	0.4133	0.03582	1.353	1.027	1.783
rs11033205	11	35620334	A	G	0.3128	0.2489	0.03584	1.378	1.029	1.845
rs12296032	11	108492665	G	T	0.1106	0.06889	0.03588	1.659	1.046	2.632
rs7925656	11	108492651	G	A	0.1106	0.06889	0.03588	1.659	1.046	2.632
rs1553754	17	46563707	G	T	0.4617	0.3933	0.03592	1.347	1.027	1.769
rs28689523	4	7844081	T	C	0.5021	0.4327	0.03599	1.343	1.026	1.758
rs6488590	12	13288846	G	C	0.2872	0.2289	0.03603	1.419	1.031	1.953
rs609714	11	35645623	G	A	0.366	0.3	0.0361	1.362	1.027	1.806
rs2948344	7	99297011	G	A	0.1106	0.07111	0.03616	1.69	1.047	2.728
rs4947180	6	112557740	C	T	0.2447	0.3089	0.03618	0.7285	0.5454	0.9729
rs45512	5	131439336	T	A	0.2064	0.1533	0.03628	1.471	1.034	2.093
rs9487853	6	112538321	C	T	0.05957	0.02889	0.03656	2.063	1.063	4.001
rs2784504	14	62431844	A	C	0.09149	0.05333	0.03658	1.746	1.048	2.908
rs11170055	12	52624281	C	T	0.2255	0.2867	0.0366	0.718	0.5301	0.9724
rs1792174	11	73498933	G	T	0.3957	0.4622	0.03669	0.7377	0.5584	0.9747
rs10205331	2	54799560	T	G	0.3532	0.2889	0.03672	1.37	1.027	1.828
rs10050693	5	83984548	G	A	0.4511	0.5222	0.03684	0.7533	0.5811	0.9766
rs78174570	7	76053372	G	A	0.2277	0.1711	0.03684	1.433	1.03	1.993
rs114216683	5	72610692	A	G	0.01277	0.03778	0.03686	0.3706	0.1492	0.9206
rs62562996	9	21576571	A	G	0.01277	0.03778	0.03686	0.3706	0.1492	0.9206
rs1771715	9	110151668	A	G	0.1085	0.06889	0.03689	1.685	1.044	2.72
rs1061660	22	30819628	C	T	0.2638	0.3267	0.03693	0.7255	0.5405	0.9737
rs13333583	16	29302116	G	A	0.1404	0.1911	0.03695	0.6709	0.4653	0.9675
rs3743693	16	20922430	G	A	0.2064	0.1511	0.03695	1.446	1.031	2.029
rs2317239	16	81480163	G	T	0.1085	0.1556	0.03696	0.6491	0.4367	0.9648
rs1079180	19	17149468	A	G	0.2234	0.1667	0.03701	1.431	1.03	1.988
rs117173318	18	55858946	T	C	0.03191	0.06222	0.03707	0.4952	0.2598	0.9438
rs75444313	17	4330160	T	C	0.04894	0.08444	0.03707	0.5561	0.3245	0.9528
rs1158872	2	180127703	C	T	0.3532	0.2867	0.03715	1.354	1.025	1.788
rs6001054	22	38614095	G	A	0.3574	0.2911	0.03715	1.355	1.025	1.791
rs6884999	5	95404081	G	C	0.3021	0.3667	0.03729	0.7326	0.5505	0.975
rs1883477	1	173019053	T	C	0.1872	0.2444	0.03735	0.7035	0.5092	0.9719
rs723858	1	173018263	A	T	0.1872	0.2444	0.03735	0.7035	0.5092	0.9719
rs62321468	4	122088314	A	C	0.01489	0.03778	0.03739	0.3756	0.1527	0.924
rs72980300	11	102366847	G	A	0.01489	0.03778	0.03739	0.3756	0.1527	0.924
rs2055084	12	92428531	A	G	0.03404	0.06667	0.03752	0.5175	0.2823	0.9486
rs7958201	12	52624945	A	C	0.1574	0.2111	0.0376	0.6877	0.4872	0.9706
rs79678759	2	224924362	A	G	0.06383	0.1022	0.03765	0.5876	0.3602	0.9586
rs7561737	2	151352765	G	C	0.4213	0.3533	0.0377	1.342	1.024	1.76
rs4148384	10	101545558	C	G	0.2468	0.1889	0.03775	1.415	1.028	1.949
rs11695091	2	241397096	C	G	0.3043	0.2467	0.03776	1.416	1.028	1.95
rs1787034	11	65382564	C	T	0.3234	0.2622	0.03779	1.387	1.026	1.875
rs4888364	16	75279510	A	G	0.1574	0.2089	0.03785	0.6781	0.474	0.9699
rs142056764	12	132268829	G	A	0.03404	0.01111	0.03793	2.965	1.089	8.074
rs9532772	13	41859699	A	G	0.08298	0.1244	0.03797	0.6153	0.3932	0.9628
rs9566738	13	41859664	T	C	0.08298	0.1244	0.03797	0.6153	0.3932	0.9628
rs7742406	6	2523683	A	G	0.08511	0.04889	0.038	1.784	1.046	3.044
rs3889656	1	113585261	G	A	0.4085	0.34	0.03801	1.338	1.023	1.75
rs4789444	17	75321199	G	C	0.2585	0.1996	0.03809	1.408	1.027	1.93
rs729844	4	57746543	T	C	0.2787	0.34	0.03812	0.7226	0.5354	0.9752
rs3763295	6	31587938	G	A	0.134	0.08889	0.03814	1.572	1.035	2.385
rs11711614	3	193110334	G	C	0.07234	0.1133	0.03817	0.6092	0.3856	0.9625
rs11641943	16	75339295	T	C	0.1681	0.2244	0.03827	0.7017	0.5059	0.9732
rs10282951	8	74335229	T	C	0.4149	0.3467	0.03833	1.338	1.022	1.751
rs16903158	5	34585813	C	T	0.09362	0.05778	0.03834	1.763	1.044	2.977
rs62355100	5	34585516	A	C	0.09362	0.05778	0.03834	1.763	1.044	2.977
rs7808877	7	73027450	G	C	0.2787	0.2178	0.03834	1.388	1.025	1.878
rs2758840	6	86304625	C	A	0.3234	0.3911	0.03846	0.7462	0.5693	0.9781
rs1876382	12	124875298	G	A	0.2277	0.2889	0.03847	0.723	0.5357	0.9758
rs75658948	14	61991523	C	T	0.02128	0.04667	0.03849	0.4317	0.1986	0.9386
rs77136713	8	76226982	T	C	0.02128	0.04667	0.03849	0.4317	0.1986	0.9386
rs11784532	8	40016464	C	T	0.2021	0.2622	0.0385	0.7183	0.5291	0.9753
rs4658329	1	90292165	C	T	0.1128	0.1622	0.03857	0.6665	0.458	0.97
rs115620814	1	64127599	G	C	0.02553	0.006667	0.03868	3.982	1.109	14.3
rs117844760	15	101646126	T	C	0.02553	0.006667	0.03868	3.982	1.109	14.3
rs139543804	8	88958093	T	C	0.02553	0.006667	0.03868	3.982	1.109	14.3
rs59738549	10	116394226	G	C	0.02553	0.006667	0.03868	3.982	1.109	14.3
rs72916124	11	35156802	C	T	0.02553	0.006667	0.03868	3.982	1.109	14.3
rs28408407	4	120376030	G	C	0.2532	0.3089	0.03871	0.7012	0.5049	0.9739
rs35919950	20	52750796	T	G	0.1	0.1467	0.03883	0.6509	0.4373	0.9688
rs9852933	3	193807374	A	G	0.08511	0.1267	0.03888	0.6191	0.3971	0.9653
rs2269766	16	20917748	G	T	0.2085	0.1533	0.039	1.436	1.027	2.008
rs1264694	6	30068724	A	C	0.2596	0.2022	0.03906	1.413	1.025	1.946
rs7583317	2	71277144	C	G	0.1915	0.14	0.03906	1.473	1.029	2.108
rs72930288	11	69065991	C	G	0.09362	0.14	0.03913	0.649	0.4346	0.9692
rs28452331	2	191471847	T	C	0.4681	0.4	0.03918	1.335	1.021	1.746
rs7093728	10	93443617	T	C	0.4191	0.4889	0.03918	0.7543	0.5807	0.9798
chr11:2164585	11	2164585	G	T	0.006466	0.025	0.03919	0.2489	0.0685	0.9045
rs1884632	14	69418173	C	G	0.4319	0.3622	0.03924	1.326	1.021	1.723
rs7359174	15	67413837	A	G	0.1277	0.08444	0.03928	1.594	1.034	2.456
rs59078348	20	52750933	T	C	0.1021	0.1489	0.03936	0.6532	0.4399	0.9701
rs62214481	20	52751063	T	G	0.1021	0.1489	0.03936	0.6532	0.4399	0.9701
rs76425685	13	114147809	T	C	0.06383	0.03333	0.03937	1.989	1.05	3.767
rs10193964	2	61126664	G	A	0.2234	0.2822	0.03941	0.7159	0.5248	0.9765
rs11993339	8	142140207	T	C	0.1	0.1444	0.03948	0.6407	0.4236	0.969
rs10838586	11	46270441	G	T	0.2043	0.2622	0.03954	0.7125	0.5199	0.9764
rs8058362	16	48645316	C	T	0.3106	0.3778	0.03956	0.7469	0.5694	0.9797
rs9913632	17	38177432	T	C	0.05745	0.09556	0.03958	0.5875	0.3583	0.9633
rs117552144	19	3136091	T	C	0.09149	0.05333	0.0396	1.719	1.039	2.843
rs1522641	15	30218164	A	G	0.05106	0.02444	0.03961	2.213	1.057	4.631
rs77546865	2	67518141	T	C	0.05319	0.02444	0.0397	2.141	1.055	4.348
rs113215289	9	130834731	T	C	0.01064	0.03111	0.03971	0.3276	0.116	0.9252
rs147085583	11	58346218	A	G	0.01064	0.03111	0.03971	0.3276	0.116	0.9252
rs59341869	17	63430862	A	G	0.01064	0.03111	0.03971	0.3276	0.116	0.9252
rs11001829	10	78343387	A	T	0.4191	0.4867	0.03975	0.7484	0.5715	0.9801
rs4774470	15	63312119	G	A	0.3043	0.2422	0.03975	1.373	1.022	1.843
rs1718859	4	57948224	T	C	0.3362	0.4044	0.03976	0.751	0.5754	0.9803
rs1561103	17	75321964	T	G	0.2298	0.1756	0.03977	1.438	1.026	2.015
rs72738122	4	153180140	A	C	0.07234	0.1111	0.03979	0.6004	0.3734	0.9652
rs2297549	1	206643774	G	A	0.234	0.1778	0.0398	1.42	1.025	1.967
rs16931899	12	27500738	A	G	0.02553	0.05333	0.03991	0.4688	0.2315	0.9492
rs2064988	11	34255779	T	G	0.02553	0.05333	0.03991	0.4688	0.2315	0.9492
rs2064989	11	34255651	G	A	0.02553	0.05333	0.03991	0.4688	0.2315	0.9492
rs7558638	2	119619074	T	C	0.3596	0.2911	0.03998	1.331	1.02	1.736
rs62182861	2	191413067	C	A	0.2957	0.3622	0.04004	0.7457	0.5673	0.9802
rs1023568	2	191515442	T	A	0.517	0.4489	0.04008	1.331	1.02	1.738
rs62197708	2	187426673	T	C	0.166	0.1178	0.04012	1.508	1.028	2.21
rs7512284	1	92197762	A	C	0.3277	0.2667	0.04021	1.377	1.022	1.857
rs7834536	8	23396428	G	A	0.08298	0.1244	0.04051	0.6224	0.3997	0.9692
rs2469147	15	66910224	G	A	0.1447	0.1956	0.04054	0.6816	0.4765	0.9751
rs118090319	15	102178373	T	C	0.006383	0.02444	0.04067	0.2516	0.06925	0.9139
rs12600038	16	56648626	A	G	0.3596	0.2956	0.04067	1.355	1.02	1.799
rs140185772	6	112619862	G	C	0.006383	0.02444	0.04067	0.2516	0.06925	0.9139
rs141346577	1	235133304	A	G	0.006383	0.02444	0.04067	0.2516	0.06925	0.9139
rs77341687	3	111570094	C	T	0.006383	0.02444	0.04067	0.2516	0.06925	0.9139
rs12755611	1	171850372	G	A	0.4043	0.4756	0.04072	0.7624	0.5916	0.9825
rs11129278	3	27305614	C	G	0.2766	0.3378	0.04089	0.7288	0.5421	0.9799
rs7960765	12	54765785	G	A	0.2213	0.28	0.04095	0.7192	0.5282	0.9792
rs9660676	1	16279041	T	C	0.2128	0.2711	0.04096	0.7176	0.526	0.979
rs12218584	10	88590019	T	C	0.002128	0.02222	0.04098	0.1119	0.0144	0.8696
rs12219899	10	88590275	G	T	0.002128	0.02222	0.04098	0.1119	0.0144	0.8696
rs562403	8	102294672	C	G	0.3532	0.4222	0.041	0.7561	0.582	0.9823
rs28588440	8	8191568	T	C	0.03191	0.01111	0.04112	3	1.072	8.397
rs56131491	6	45917141	T	G	0.07872	0.12	0.04119	0.6218	0.3983	0.9706
rs2920041	15	101234402	T	C	0.3191	0.26	0.04125	1.386	1.021	1.883
rs12440899	15	40340291	T	C	0.4553	0.5244	0.04128	0.7569	0.5829	0.9828
rs11860857	16	81635024	C	G	0.04468	0.02	0.04135	2.355	1.055	5.259
rs73453625	11	35160442	A	G	0.04468	0.02	0.04135	2.355	1.055	5.259
rs1003994	20	10415285	T	C	0.4128	0.4778	0.04141	0.7437	0.5632	0.9819
rs6046411	20	19866516	A	G	0.2319	0.2911	0.0416	0.7227	0.5327	0.9804
rs10779510	1	209824707	A	T	0.1277	0.08444	0.04161	1.578	1.028	2.421
rs78358954	14	62400960	G	A	0.3447	0.28	0.04163	1.347	1.018	1.781
rs12030418	1	209864895	C	A	0.01915	0.04444	0.04163	0.4299	0.1945	0.95
rs190647	7	23374134	A	G	0.01915	0.04444	0.04163	0.4299	0.1945	0.95
rs667463	9	114567760	T	C	0.3681	0.4378	0.04163	0.7595	0.5865	0.9834
rs562517	8	102294627	C	A	0.3511	0.42	0.04175	0.7574	0.5834	0.9834
rs11823994	11	75083588	T	C	0.0766	0.04444	0.04177	1.854	1.038	3.313
rs55860379	5	62558112	A	T	0.09362	0.05778	0.04184	1.733	1.033	2.908
rs76446409	15	33536278	A	G	0.09362	0.05778	0.04184	1.733	1.033	2.908
rs17789885	3	5037400	A	G	0.134	0.09111	0.04187	1.575	1.027	2.414
rs1672971	19	35611824	A	T	0.3596	0.4267	0.04189	0.7518	0.5749	0.9831
rs35642681	8	89685209	G	A	0.1915	0.2467	0.04202	0.7066	0.5096	0.9797
rs56973001	23	134020493	G	C	0.01489	0.04222	0.04213	0.4233	0.1884	0.951
rs1953362	14	56269778	A	G	0.0766	0.1156	0.0422	0.6098	0.3827	0.9716
rs1338188	1	67029862	T	C	0.1936	0.1444	0.04223	1.478	1.023	2.135
rs598016	1	54590342	G	A	0.383	0.4489	0.04224	0.7486	0.5699	0.9833
rs135991	22	46174057	C	T	0.3532	0.42	0.04244	0.7521	0.5749	0.9839
rs221838	9	114567839	C	G	0.3702	0.44	0.04255	0.7617	0.5892	0.9847
rs34584483	11	85659261	G	A	0.1319	0.08889	0.04259	1.571	1.026	2.405
rs11689314	2	65605408	T	G	0.4872	0.42	0.0426	1.327	1.016	1.733
rs72758352	15	83949772	T	C	0.09149	0.05556	0.04263	1.73	1.031	2.904
rs10784512	12	66430081	C	T	0.04681	0.02	0.04268	2.255	1.047	4.86
rs3807738	7	77729454	C	G	0.2447	0.3044	0.04271	0.7275	0.5388	0.9824
rs6457150	6	30068610	G	C	0.3404	0.4044	0.04271	0.7432	0.5616	0.9836
rs3774282	3	186982208	G	A	0.3213	0.3889	0.04276	0.7553	0.5795	0.9845
rs72738123	4	153180266	G	A	0.07234	0.1111	0.04277	0.6084	0.3806	0.9728
rs78189256	1	212889693	C	T	0.1085	0.1556	0.04278	0.6647	0.452	0.9776
rs1526485	7	83406731	T	C	0.3191	0.3844	0.04291	0.7481	0.5686	0.9842
rs17165105	5	126629761	T	C	0.0234	0.04889	0.04296	0.4531	0.2144	0.9576
rs386485914	5	6593120	C	T	0.0234	0.04889	0.04296	0.4531	0.2144	0.9576
rs111271104	2	165753278	G	A	0.01702	0.04	0.04299	0.4053	0.1726	0.9519
rs117305738	15	74675931	A	G	0.01702	0.04	0.04299	0.4053	0.1726	0.9519
rs143245349	15	74676554	A	G	0.01702	0.04	0.04299	0.4053	0.1726	0.9519
rs12124223	1	67030472	A	T	0.1915	0.1422	0.04308	1.473	1.021	2.124
rs7834883	8	23396645	G	A	0.08298	0.1244	0.04309	0.6293	0.4061	0.9752
rs139478196	8	102093710	A	G	0.04255	0.01778	0.04321	2.391	1.048	5.454
rs34164728	13	51476192	G	A	0.1936	0.2511	0.04321	0.7191	0.5263	0.9825
rs459293	19	30521186	T	G	0.04043	0.07111	0.04321	0.5305	0.2912	0.9666
rs459541	19	30521185	T	G	0.04043	0.07111	0.04321	0.5305	0.2912	0.9666
rs7394448	11	16940134	G	T	0.04255	0.01778	0.04321	2.391	1.048	5.454
rs115655952	8	126441662	A	G	0.05128	0.02252	0.04328	2.139	1.041	4.392
rs386607331	3	192675631	G	A	0.4638	0.3933	0.04329	1.307	1.014	1.684
rs74516908	21	43936549	C	T	0.1191	0.07778	0.04334	1.599	1.025	2.493
rs11042118	11	8928791	A	T	0.1681	0.2222	0.04337	0.7046	0.5057	0.9817
rs28483685	2	87753975	T	C	0.4128	0.4778	0.04339	0.748	0.5681	0.9848
rs62233778	22	47146932	T	C	0.06596	0.03556	0.04339	1.931	1.035	3.602
chr19:13950802	19	13950802	C	A	0.01915	0.002222	0.04353	8.92	1.121	70.99
rs113210477	13	45915512	T	C	0.1362	0.09333	0.04353	1.564	1.024	2.391
rs139820766	15	75370122	C	G	0.01915	0.002222	0.04353	8.92	1.121	70.99
rs146838134	12	92429059	G	C	0.01915	0.002222	0.04353	8.92	1.121	70.99
rs544256	11	65047356	A	G	0.01915	0.002222	0.04353	8.92	1.121	70.99
rs62000977	10	114575526	C	T	0.01915	0.002222	0.04353	8.92	1.121	70.99
rs6681722	1	19874384	C	A	0.2191	0.1667	0.0436	1.435	1.019	2.022
rs1078721	5	148357999	T	C	0.1894	0.2444	0.04361	0.7099	0.5129	0.9824
rs111189884	3	23207031	G	C	0.3043	0.3689	0.04365	0.7474	0.567	0.9851
rs3743780	16	48647480	G	A	0.3043	0.3689	0.04365	0.7474	0.567	0.9851
rs771572	3	101659656	A	G	0.1128	0.16	0.04366	0.6685	0.4563	0.9795
rs75763811	1	19923155	A	G	0.0617	0.09778	0.04373	0.5885	0.3559	0.9732
rs13334820	16	29302136	C	T	0.1404	0.1889	0.0438	0.6778	0.4686	0.9804
rs1971419	5	39361303	A	G	0.4277	0.4956	0.04381	0.7583	0.5832	0.986
rs77586771	14	34844312	T	C	0.05745	0.09333	0.04397	0.5852	0.3518	0.9735
rs11180648	12	76109305	G	C	0.08511	0.1267	0.044	0.6328	0.4097	0.9774
rs2796250	1	207903654	C	T	0.3936	0.46	0.04421	0.7543	0.5769	0.9863
rs10152556	15	84047914	A	T	0.2936	0.2356	0.04422	1.382	1.016	1.88
rs72786623	2	10198197	C	G	0.2085	0.2644	0.04429	0.7154	0.5202	0.9838
rs11680677	2	241397143	C	T	0.3064	0.2511	0.04446	1.403	1.016	1.936
rs7729926	5	137514641	T	A	0.3745	0.3111	0.04446	1.344	1.014	1.78
rs200168609	13	110664257	C	T	0.1191	0.08	0.04452	1.622	1.023	2.572
rs17608459	1	110435328	A	G	0.07021	0.1089	0.04453	0.6116	0.3829	0.9769
rs10205182	2	54799559	T	C	0.3532	0.2911	0.04462	1.351	1.014	1.8
rs977581	18	9119035	T	G	0.3617	0.2978	0.04477	1.339	1.014	1.769
rs2279199	3	124449252	C	T	0.4617	0.5267	0.04484	0.7508	0.5712	0.9868
rs72989246	18	57721198	T	C	0.09362	0.1356	0.04485	0.6393	0.4172	0.9795
rs12205387	6	10033433	T	C	0.1894	0.2467	0.04491	0.722	0.5292	0.9851
rs76957730	16	81480352	T	C	0.03404	0.06444	0.04497	0.523	0.2817	0.9708
rs541548	17	784417	G	A	0.06596	0.1044	0.04501	0.6097	0.3802	0.9777
rs1883476	1	173019077	G	T	0.1894	0.2444	0.04503	0.7131	0.5164	0.9848
rs117161134	20	57037223	C	A	0.02979	0.008889	0.04515	3.176	1.053	9.58
rs13085421	3	27258733	G	A	0.2766	0.3356	0.04515	0.7299	0.5403	0.986
rs8102122	19	290642	A	C	0.4787	0.4156	0.04515	1.342	1.013	1.777
rs386607513	11	102423666	G	T	0.1106	0.1578	0.0452	0.6715	0.459	0.9824
rs117243311	9	127458383	G	A	0.02128	0.004444	0.04526	4.956	1.074	22.87
rs185179080	1	209825945	C	G	0.02128	0.004444	0.04526	4.956	1.074	22.87
rs189268816	10	112124242	G	A	0.02128	0.004444	0.04526	4.956	1.074	22.87
rs3783490	19	2475035	G	C	0.02128	0.004444	0.04526	4.956	1.074	22.87
rs79172827	4	174130908	T	C	0.02128	0.004444	0.04526	4.956	1.074	22.87
rs80104813	18	65434735	G	A	0.02128	0.004444	0.04526	4.956	1.074	22.87
rs62355107	5	34598311	G	A	0.117	0.07778	0.04532	1.618	1.021	2.563
rs79438656	11	34999080	C	G	0.06383	0.1	0.04533	0.5945	0.3616	0.9773
rs956440	6	150725278	G	A	0.2106	0.2667	0.04537	0.7182	0.5234	0.9856
rs2697524	3	123341962	C	T	0.0617	0.03111	0.04544	1.938	1.029	3.65
rs820454	3	123342769	T	C	0.0617	0.03111	0.04544	1.938	1.029	3.65
rs56044012	18	48856494	T	C	0.0383	0.06889	0.04548	0.5328	0.2917	0.973
rs36034921	18	19803833	T	C	0.3426	0.28	0.04559	1.345	1.013	1.785
rs34201592	7	148842403	C	G	0.3915	0.3289	0.04565	1.344	1.013	1.783
rs9936446	16	48645807	C	G	0.3043	0.3689	0.04569	0.7516	0.5718	0.9879
rs237742	20	47903344	T	C	0.1766	0.1289	0.04577	1.478	1.017	2.15
rs638447	4	43459908	A	G	0.07234	0.1111	0.04577	0.6162	0.3876	0.9798
chr11:62322037	11	62322037	A	G	0.008511	0.02889	0.04579	0.3134	0.1031	0.9524
rs9925556	16	2880105	C	T	0.3255	0.2644	0.04579	1.354	1.013	1.809
rs246842	5	131401801	T	C	0.2106	0.1622	0.04581	1.465	1.016	2.111
rs7959506	12	16542352	G	A	0.4617	0.3978	0.04581	1.335	1.012	1.76
rs1706506	12	127256415	C	T	0.05532	0.09111	0.04586	0.5881	0.3536	0.9781
rs4472990	12	127256522	C	T	0.05532	0.09111	0.04586	0.5881	0.3536	0.9781
rs742225	6	11770803	A	G	0.283	0.3444	0.04588	0.7409	0.5558	0.9876
rs12026677	1	173474754	C	A	0.1638	0.2156	0.04597	0.6997	0.4968	0.9854
rs1055129	17	73872948	G	A	0.2745	0.3356	0.04601	0.7397	0.554	0.9877
rs17137708	5	114715677	G	C	0.434	0.5022	0.04607	0.7637	0.5897	0.9891
rs75556794	11	8855577	T	A	0.02128	0.04667	0.04609	0.4524	0.2114	0.9682
rs78626564	1	16472718	T	C	0.02128	0.04667	0.04609	0.4524	0.2114	0.9682
rs8176376	14	103605114	C	G	0.02128	0.04667	0.04609	0.4524	0.2114	0.9682
rs35134856	11	35601550	C	T	0.2043	0.1511	0.0461	1.419	1.014	1.986
rs17347617	3	101546847	A	G	0.1	0.06222	0.04616	1.657	1.021	2.689
rs2516023	23	57313357	C	T	0.2574	0.3289	0.04647	0.7738	0.6049	0.99
rs2467768	8	80740809	C	T	0.2319	0.2911	0.04648	0.7334	0.5445	0.988
rs117284236	22	50740268	A	G	0.0617	0.03333	0.04658	1.971	1.027	3.784
rs11180651	12	76113834	T	C	0.2234	0.1689	0.04659	1.404	1.013	1.944
rs4651313	1	186529356	G	T	0.09149	0.1333	0.04659	0.6426	0.42	0.9831
rs74477516	12	76099639	C	T	0.09149	0.1333	0.04659	0.6426	0.42	0.9831
rs13214711	6	32686448	T	C	0.4362	0.5	0.04664	0.7506	0.5696	0.9891
rs62057897	16	69438759	A	C	0.1213	0.08222	0.04666	1.608	1.018	2.539
rs6574342	14	77422866	G	A	0.1261	0.08444	0.04668	1.569	1.017	2.42
rs6587830	1	59057933	C	T	0.5128	0.4467	0.04675	1.319	1.011	1.721
rs13264032	8	41327953	C	T	0.01277	0.03333	0.04678	0.3668	0.1397	0.9629
rs139105722	11	34199698	A	C	0.01277	0.03333	0.04678	0.3668	0.1397	0.9629
rs6836436	4	75230930	G	T	0.01277	0.03333	0.04678	0.3668	0.1397	0.9629
rs6837909	4	75240660	T	C	0.01277	0.03333	0.04678	0.3668	0.1397	0.9629
rs386713	6	2842139	C	T	0.3787	0.32	0.04679	1.366	1.012	1.844
chr1:89565993	1	89565993	C	T	0.09149	0.1311	0.04682	0.6301	0.404	0.9828
rs17372425	1	59058089	G	A	0.2021	0.1489	0.04683	1.416	1.013	1.978
rs113315975	11	69794910	T	C	0.1128	0.07333	0.04684	1.61	1.018	2.546
rs9382950	6	14275210	C	A	0.2511	0.3089	0.04689	0.7291	0.5379	0.9883
rs2641224	15	101233879	T	C	0.3064	0.2489	0.04692	1.375	1.012	1.868
rs6478680	9	127458468	A	G	0.4681	0.5333	0.04696	0.756	0.5775	0.9897
rs332395	1	161507445	C	T	0.3617	0.4244	0.04697	0.7476	0.5649	0.9893
rs11033008	11	35163114	C	T	0.183	0.2378	0.04699	0.7161	0.5191	0.9878
rs1564979	16	48647017	A	C	0.3064	0.3711	0.04706	0.7546	0.5754	0.9898
rs28522339	3	193110083	T	C	0.07447	0.1156	0.04709	0.6347	0.4095	0.9836
rs7884407	23	138203555	G	T	0.1574	0.1044	0.04724	1.424	1.013	2.002
rs59286748	11	65337715	T	A	0.2532	0.1978	0.04726	1.391	1.012	1.913
rs7962454	12	16542425	C	T	0.4596	0.3956	0.04728	1.329	1.01	1.749
rs72709193	9	72646151	A	T	0.1766	0.2311	0.04741	0.7156	0.5181	0.9884
rs17272694	19	49375525	T	G	0.02553	0.05111	0.04745	0.4726	0.2292	0.9743
rs75648107	15	74670909	C	T	0.02553	0.05111	0.04745	0.4726	0.2292	0.9743
rs78223934	17	835856	T	C	0.02553	0.05111	0.04745	0.4726	0.2292	0.9743
rs10097480	8	128218908	C	G	0.08723	0.05333	0.04748	1.738	1.019	2.964
chr6:32686629	6	32686629	T	C	0.2085	0.1578	0.04751	1.434	1.013	2.032
rs8072252	17	827914	C	T	0.06809	0.03778	0.04753	1.88	1.022	3.458
rs12027451	1	173474723	C	T	0.166	0.2178	0.04757	0.7038	0.5013	0.988
rs11247854	1	26399230	G	A	0.2596	0.32	0.0476	0.7405	0.554	0.9898
rs78618097	6	32686468	T	C	0.4362	0.5	0.04769	0.7527	0.572	0.9905
rs237739	20	47904143	C	T	0.1766	0.1289	0.04771	1.469	1.013	2.129
rs237740	20	47903784	T	C	0.1766	0.1289	0.04771	1.469	1.013	2.129
rs59587808	10	72977060	C	G	0.1149	0.16	0.04773	0.6674	0.4515	0.9865
rs8176378	14	103605175	A	G	0.04681	0.02222	0.04776	2.221	1.027	4.802
rs1534963	1	209827697	C	G	0.2574	0.3156	0.04788	0.7323	0.5418	0.9898
rs75507118	5	35029361	A	G	0.03404	0.06222	0.04791	0.514	0.27	0.9784
rs116846637	7	27717974	T	C	0.02766	0.008889	0.04798	3.235	1.039	10.08
rs149750310	19	12904284	G	C	0.02766	0.008889	0.04798	3.235	1.039	10.08
rs171734	5	111006813	C	T	0.02766	0.008889	0.04798	3.235	1.039	10.08
rs7480469	11	2223444	T	C	0.02766	0.008889	0.04798	3.235	1.039	10.08
rs75091868	6	19795274	A	G	0.02766	0.008889	0.04798	3.235	1.039	10.08
rs10521309	17	15562320	C	T	0.266	0.2089	0.04814	1.374	1.01	1.87
rs72677536	14	23006365	G	A	0.002128	0.01778	0.04821	0.1159	0.01438	0.9344
rs112520439	15	58860341	C	T	0.002128	0.01778	0.04821	0.1159	0.01438	0.9344
rs139963723	5	149897544	T	C	0.002128	0.01778	0.04821	0.1159	0.01438	0.9344
rs142483645	5	90576804	A	C	0.002128	0.01778	0.04821	0.1159	0.01438	0.9344
rs150589047	2	97093271	T	C	0.002128	0.01778	0.04821	0.1159	0.01438	0.9344
rs187455251	6	143268991	C	T	0.002128	0.01778	0.04821	0.1159	0.01438	0.9344
rs200274285	4	74735334	G	A	0.002128	0.01778	0.04821	0.1159	0.01438	0.9344
rs386433287	11	34297131	G	A	0.002128	0.01778	0.04821	0.1159	0.01438	0.9344
rs76099090	8	143844104	A	G	0.002128	0.01778	0.04821	0.1159	0.01438	0.9344
rs801112	1	228996622	C	T	0.002128	0.01778	0.04821	0.1159	0.01438	0.9344
rs8191438	11	67351096	G	C	0.002128	0.01778	0.04821	0.1159	0.01438	0.9344
rs8191439	11	67351297	A	G	0.002128	0.01778	0.04821	0.1159	0.01438	0.9344
rs28624253	11	1146678	G	A	0.3383	0.28	0.04828	1.363	1.01	1.841
rs2518030	6	31431082	A	G	0.1298	0.1756	0.04836	0.6739	0.4597	0.9879
rs9911745	17	39942449	C	T	0.06809	0.1044	0.04844	0.6057	0.3725	0.9848
rs4823572	22	47146375	T	C	0.1085	0.1533	0.04845	0.6667	0.45	0.9877
rs77274669	3	101545106	C	G	0.1043	0.1467	0.04856	0.653	0.4319	0.9873
rs4888392	16	75412262	T	C	0.4574	0.3911	0.04859	1.311	1.008	1.706
rs2235390	6	11770512	G	T	0.4511	0.3844	0.04867	1.31	1.008	1.701
rs13259686	8	134228999	A	G	0.01915	0.04222	0.04871	0.4318	0.1911	0.9757
rs7101895	11	8836030	C	T	0.05319	0.08667	0.04889	0.5783	0.3397	0.9845
rs56209223	17	49864	T	C	0.09787	0.14	0.04895	0.6512	0.4292	0.988
rs11907046	20	52757820	T	C	0.1021	0.1467	0.04902	0.6655	0.448	0.9887
rs16999008	20	52757842	A	G	0.1021	0.1467	0.04902	0.6655	0.448	0.9887
rs4811493	20	52756860	A	G	0.1021	0.1467	0.04902	0.6655	0.448	0.9887
rs140768281	14	94431442	C	G	0.008511	0.02667	0.04903	0.3074	0.09763	0.9676
chr12:106533401	12	106533401	G	A	0.008511	0.02667	0.04903	0.3074	0.09763	0.9676
rs111823265	6	10400917	G	C	0.008511	0.02667	0.04903	0.3074	0.09763	0.9676
rs115377856	5	31023100	C	A	0.008511	0.02667	0.04903	0.3074	0.09763	0.9676
rs142609700	6	72043832	T	C	0.008511	0.02667	0.04903	0.3074	0.09763	0.9676
rs151119335	7	41548461	A	C	0.008511	0.02667	0.04903	0.3074	0.09763	0.9676
rs186272042	7	92397037	C	A	0.008511	0.02667	0.04903	0.3074	0.09763	0.9676
rs111192065	11	34702158	T	G	0.1255	0.08444	0.04912	1.561	1.012	2.407
rs1718829	4	57948156	A	C	0.2298	0.2889	0.04937	0.739	0.5505	0.992
rs1807337	2	65663167	C	G	0.4532	0.3911	0.04953	1.333	1.007	1.764
rs149642118	8	126441650	A	G	0.04043	0.01778	0.04955	2.386	1.023	5.567
rs6097780	20	52750128	A	G	0.1043	0.1489	0.04959	0.6677	0.4505	0.9897
rs4300229	1	12634034	G	T	0.02766	0.05556	0.0497	0.5025	0.2569	0.9829
rs4879707	9	33458929	C	A	0.334	0.2733	0.04972	1.342	1.007	1.787
rs144220553	5	95197207	T	C	0.03404	0.01333	0.04982	2.667	1.024	6.942
rs75467163	12	94063101	T	G	0.03404	0.01333	0.04982	2.667	1.024	6.942
rs76510757	10	74069848	C	T	0.03404	0.01333	0.04982	2.667	1.024	6.942
rs842217	3	195548796	A	G	0.2	0.2533	0.04987	0.7163	0.5173	0.9919
rs113749774	2	172410449	T	G	0.008547	0.02667	0.04988	0.3087	0.09805	0.9718
rs62251462	3	55553097	T	C	0.07872	0.04667	0.04996	1.778	1.014	3.119

## Sheet: Table-S4
Association analysis results after validation with the Sequenom genotyping assay.
					Meta-analysis		Discovery - Western Europe (235 cases/225 controls)						Validation - Western Europe (350 cases/332 controls)						Validation - Spain (262 cases/920 controls)						Validation - UK (639 cases/189 controls)
SNP	CHR	BP	minor allele	major allele	P-value	OR	P-value	MAF cases	MAF controls	OR	OR - 95%CI	OR + 95%CI	P-value	MAF cases	MAF controls	OR	OR - 95%CI	OR + 95%CI	P-value	MAF cases	MAF controls	OR	OR - 95%CI	OR + 95%CI	P-value	MAF cases	MAF controls	OR - 95%CI	OR + 95%CI	OR + CI
rs4823231	22	46088119	T	A	9.579e-05	0.7322	0.001124	0.1638	0.2511	0.5605	0.399	0.7875	0.1002	0.1314	0.1702	0.7361	0.5451	0.994	0.1823	0.1398	0.1636	0.8257	0.6232	1.094	0.1251	0.1523	0.1905	0.7818	0.5876	1.04
rs72710816	5	97562	C	T	0.01406	1.3075	0.002986	0.1447	0.08	1.955	1.269	3.011	0.5598	0.1114	0.0994	1.131	0.8047	1.59	0.2381	0.1393	0.1201	1.188	0.8923	1.582	0.2474	0.1327	0.1085	1.274	0.8779	1.85
rs79840975	18	56209387	T	C	0.03144	0.597	0.0004059	0.02128	0.07556	0.2613	0.1264	0.5402	0.2037	0.04429	0.06325	0.6861	0.4256	1.106	0.932	0.02863	0.02935	0.9754	0.5504	1.728	0.1169	0.03375	0.05291	0.6117	0.3503	1.068
rs17428132	6	32687119	T	C	0.03172	0.8386	0.002519	0.3385	0.4575	0.6864	0.5408	0.8711	0.04915	0.4057	0.4713	0.7717	0.624	0.9543	0.7538	0.3966	0.4043	0.9694	0.7982	1.177	0.6765	0.3681	0.381	0.9451	0.7431	1.202
rs1877782	15	90703836	A	G	0.04684	0.804	0.001397	0.2021	0.2933	0.5882	0.428	0.8082	0.4771	0.25	0.2711	0.9011	0.7116	1.141	0.9983	0.229	0.2291	0.9997	0.7953	1.257	0.03047	0.23	0.291	0.7328	0.5676	0.9461
rs80103779	10	72835114	A	G	0.08692	0.7584	0.001124	0.05319	0.1156	0.4239	0.256	0.7018	0.3819	0.07163	0.08735	0.8085	0.5464	1.196	0.5827	0.08588	0.09358	0.9064	0.6385	1.287	0.7896	0.07244	0.07713	0.9393	0.6189	1.426
rs4290117	1	202075669	A	G	0.2053	1.163	0.00187	0.2702	0.18	1.67	1.218	2.29	0.2476	0.2161	0.1864	1.218	0.9251	1.605	0.7647	0.2432	0.2497	0.9661	0.7706	1.211	0.9355	0.2147	0.2169	0.9875	0.75	1.3
rs919041	11	35162801	C	T	0.2077	1.2591	0.002563	0.1362	0.07111	2.013	1.291	3.138	0.8803	0.06361	0.06615	0.961	0.6279	1.471	0.8586	0.08893	0.09152	0.9692	0.6865	1.368	0.2302	0.0627	0.04497	1.451	0.8359	2.517
rs73029970	19	35740207	C	T	0.214	0.8667	0.002546	0.1979	0.2844	0.6082	0.4437	0.8336	0.224	0.2514	0.2855	0.8274	0.6437	1.064	0.7958	0.2385	0.2331	1.031	0.8168	1.302	0.8357	0.2251	0.2196	1.033	0.7815	1.366
rs1194481	2	65804175	G	C	0.2226	0.9	0.003539	0.3702	0.4711	0.6739	0.5202	0.8731	0.5489	0.3886	0.4081	0.9233	0.7451	1.144	0.7967	0.3702	0.3766	0.9749	0.8031	1.183	0.7813	0.3838	0.375	1.037	0.8204	1.312
rs75934544	8	95565886	T	G	0.2237	1.288	0.003076	0.07021	0.02667	2.9	1.457	5.771	0.6382	0.06143	0.05422	1.143	0.723	1.807	0.5575	0.04389	0.03804	1.149	0.7222	1.828	0.7361	0.05573	0.06085	0.9135	0.5666	1.473
rs12717364	14	22693912	C	T	0.2572	1.1228	0.0009856	0.4979	0.3844	1.572	1.209	2.043	0.7436	0.4478	0.4588	0.9582	0.7763	1.183	0.3701	0.4303	0.4083	1.097	0.8956	1.345	0.9981	0.4279	0.4278	1	0.7894	1.268
rs56086517	18	59274770	T	C	0.2892	0.8849	0.002915	0.1681	0.2489	0.5951	0.4263	0.8308	0.7457	0.171	0.1788	0.9429	0.704	1.263	0.9521	0.222	0.2233	0.9929	0.7864	1.254	0.8448	0.1807	0.1757	1.033	0.7694	1.387
rs2595370	18	29239527	A	T	0.2957	0.854	0.001089	0.08511	0.1578	0.4878	0.3203	0.7427	0.9527	0.1357	0.137	0.9886	0.7246	1.349	0.9921	0.1355	0.1353	1.001	0.7567	1.325	0.9581	0.1232	0.1243	0.9897	0.6965	1.406
rs2242543	14	22694331	A	G	0.3431	1.1261	0.0003765	0.3574	0.2489	1.748	1.294	2.36	0.9444	0.2943	0.2922	1.01	0.8021	1.272	0.7543	0.2797	0.2728	1.036	0.8321	1.289	0.5973	0.2943	0.3095	0.9267	0.7172	1.197
rs9478732	6	150732201	T	C	0.3895	1.1648	0.003162	0.1064	0.05111	2.222	1.324	3.727	0.7495	0.07	0.0753	0.92	0.6037	1.402	0.9838	0.08779	0.0875	1.004	0.7146	1.409	0.9547	0.07771	0.07672	1.014	0.6614	1.554
rs1961677	1	209589359	T	C	0.4244	1.0958	0.003879	0.2574	0.1756	1.623	1.178	2.238	0.6008	0.2586	0.244	1.085	0.844	1.395	0.5719	0.2375	0.2495	0.9356	0.7428	1.178	0.6737	0.25	0.2619	0.9403	0.7249	1.22
rs7130129	11	65354926	A	G	0.4496	0.9142	0.0005268	0.4213	0.5378	0.6127	0.4676	0.8029	0.6431	0.4656	0.4503	1.063	0.8598	1.314	0.4635	0.4636	0.4455	1.076	0.8852	1.307	0.6772	0.4362	0.4495	0.9467	0.7494	1.196
rs4628997	16	85646532	T	C	0.4821	1.1057	0.002109	0.2021	0.1244	1.8	1.249	2.595	0.5722	0.1944	0.1794	1.099	0.8394	1.439	0.5606	0.1809	0.1924	0.9258	0.7142	1.2	0.4424	0.1653	0.1835	0.8746	0.6413	1.193
rs7714234	5	123997502	G	T	0.5189	1.0893	0.002542	0.2681	0.1822	1.658	1.203	2.284	0.4269	0.2186	0.241	0.8847	0.69	1.134	0.4734	0.208	0.2228	0.9172	0.7243	1.162	0.4995	0.2135	0.1958	1.115	0.8366	1.487
rs2176267	2	189844061	C	G	0.5644	1.2055	0.001681	0.07234	0.02444	3.158	1.568	6.363	0.2192	0.05655	0.03799	1.456	0.8896	2.382	0.3972	0.02569	0.03337	0.7733	0.4265	1.402	0.1252	0.04147	0.06349	0.6629	0.4115	1.068
rs17255510	14	22662856	C	T	0.6258	1.0691	0.001682	0.2574	0.1689	1.706	1.232	2.362	0.9207	0.2141	0.2169	0.9846	0.7664	1.265	0.5774	0.159	0.1696	0.9292	0.7176	1.203	0.424	0.2031	0.2234	0.8779	0.6572	1.173
rs3826524	17	782952	G	A	0.6752	0.9353	0.003648	0.1213	0.1933	0.5714	0.3953	0.8259	0.9429	0.1523	0.1506	1.013	0.7537	1.362	0.06887	0.1751	0.1432	1.283	0.9809	1.678	0.8353	0.1486	0.1534	0.9632	0.6991	1.327
rs4586520	18	46740103	C	T	0.7025	0.9537	0.002326	0.4383	0.5378	0.6445	0.4891	0.8494	0.2129	0.5146	0.4719	1.177	0.9532	1.454	0.1961	0.4595	0.4267	1.135	0.9367	1.375	0.4489	0.4659	0.4919	0.9102	0.7298	1.135
rs16988383	22	30592842	T	C	0.8897	0.9694	0.001619	0.04894	0.1089	0.4284	0.2561	0.7167	0.1931	0.12	0.09337	1.324	0.9353	1.873	0.4027	0.08588	0.075	1.165	0.8142	1.668	0.475	0.08948	0.07672	1.189	0.7724	1.831

## Sheet: Table-S5
Association analysis results after validation with the GWAS typing arrays.
			Meta-analysis				Discovery - Western Europe (235 cases/225 controls)								Validation - Western Europe (147 cases/2394 controls)									Validation - Spain (422 cases/910controls)									Validation - UK (475cases/4703controls)
SNP	CHR	BP	minor allele	# cohorts	P-value	OR	minor allele	major allele	P-value	MAF cases	MAF controls	OR	OR - 95%CI	OR + 95%CI	minor allele	major allele	P-value	MAF cases	MAF controls	OR	OR - 95%CI	OR + 95%CI	typing	minor allele	major allele	P-value	MAF cases	MAF controls	OR	OR - 95%CI	OR + 95%CI	typing	minor allele	major allele	P-value	MAF cases	MAF controls	OR	OR - 95%CI	OR + 95%CI	typing
rs62355107	5	34598311	G	4	0.0002212	1.2934	G	A	0.04532	0.117	0.07778	1.618	1.021	2.563	G	A	0.02638	0.1448	0.1032	1.47	1.046	2.065	imputed	G	A	0.4056	0.1186	0.1071	1.123	0.8652	1.458	imputed	G	A	0.01716	0.1385	0.1109	1.289	1.057	1.57	imputed
rs10853784	19	47793185	T	2	0.001071	1.34	T	C	0.01002	0.4362	0.3489	1.425	1.095	1.855	T	C	0.04177	0.4796	0.4187	1.276	1.009	1.615	typed	#N/A	#N/A	#N/A	#N/A	#N/A	#N/A	#N/A	#N/A	imputed	#N/A	#N/A	#N/A	#N/A	#N/A	#N/A	#N/A	#N/A	imputed
rs74988574	11	35032150	C	2	0.001158	0.5114	C	T	0.007949	0.04681	0.09111	0.4635	0.2663	0.8069	C	T	0.0643	0.0411	0.06922	0.572	0.3165	1.034	imputed	#N/A	#N/A	#N/A	#N/A	#N/A	#N/A	#N/A	#N/A	imputed	#N/A	#N/A	#N/A	#N/A	#N/A	#N/A	#N/A	#N/A	imputed
rs56071353	3	149083804	T	4	0.001366	1.1608	T	C	0.02816	0.4064	0.3378	1.386	1.043	1.842	T	C	0.09746	0.449	0.3995	1.219	0.9644	1.542	imputed	T	C	0.458	0.3969	0.3808	1.068	0.9044	1.262	imputed	T	C	0.04492	0.4296	0.3943	1.159	1.011	1.329	imputed
rs12292688	11	108487317	G	2	0.002072	1.5225	G	A	0.006695	0.1596	0.09778	1.773	1.184	2.656	G	A	0.09796	0.1294	0.0988	1.352	0.9459	1.932	imputed	#N/A	#N/A	#N/A	#N/A	#N/A	#N/A	#N/A	#N/A	imputed	#N/A	#N/A	#N/A	#N/A	#N/A	#N/A	#N/A	#N/A	imputed
rs2630239	3	193587435	C	2	0.002305	1.3961	C	T	0.03073	0.2234	0.1667	1.469	1.045	2.064	C	T	0.03324	0.2662	0.2122	1.35	1.024	1.78	typed	#N/A	#N/A	#N/A	#N/A	#N/A	#N/A	#N/A	#N/A	imputed	#N/A	#N/A	#N/A	#N/A	#N/A	#N/A	#N/A	#N/A	imputed
rs9532772	13	41859699	A	4	0.002675	0.7838	A	G	0.03797	0.08298	0.1244	0.6153	0.3932	0.9628	A	G	0.2035	0.06803	0.08929	0.7358	0.4586	1.181	imputed	A	G	0.3097	0.1122	0.1265	0.8682	0.6695	1.126	imputed	A	G	0.07509	0.07203	0.09039	0.7826	0.6059	1.011	imputed
rs9566738	13	41859664	T	4	0.002912	0.7841	T	C	0.03797	0.08298	0.1244	0.6153	0.3932	0.9628	T	C	0.2159	0.06803	0.08867	0.7419	0.4624	1.19	imputed	T	C	0.3359	0.1086	0.1221	0.8735	0.6716	1.136	imputed	T	C	0.07118	0.07113	0.08968	0.7786	0.6018	1.007	imputed
rs6081795	20	19866624	A	4	0.003207	1.441	A	G	0.0353	0.04255	0.01778	2.523	1.088	5.853	A	G	0.1795	0.03125	0.01975	1.621	0.8006	3.283	imputed	A	G	0.2813	0.04665	0.03744	1.265	0.8414	1.901	imputed	A	G	0.09053	0.03617	0.02619	1.395	0.968	2.009	imputed
rs11913168	22	30606564	A	4	0.00346	0.7715	A	G	0.008687	0.07447	0.1289	0.5435	0.3484	0.8478	A	G	0.2102	0.09589	0.1205	0.7753	0.5207	1.154	typed	A	G	0.527	0.09264	0.1007	0.9079	0.6824	1.208	typed	A	G	0.03697	0.09053	0.1141	0.7712	0.6118	0.972	typed
rs72710636	9	32394837	C	4	0.004193	0.8019	C	A	0.02355	0.08936	0.1378	0.6068	0.3978	0.9255	C	A	0.3489	0.1054	0.1241	0.8342	0.5709	1.219	imputed	C	A	0.0777	0.07857	0.1009	0.7549	0.5605	1.017	imputed	C	A	0.3115	0.09684	0.1081	0.8852	0.7076	1.107	imputed
rs7564704	2	208119683	T	2	0.005694	1.3654	T	C	0.01959	0.2085	0.1489	1.536	1.08	2.184	T	C	0.1037	0.2276	0.1886	1.265	0.953	1.68	imputed	#N/A	#N/A	#N/A	#N/A	#N/A	#N/A	#N/A	#N/A	imputed	#N/A	#N/A	#N/A	#N/A	#N/A	#N/A	#N/A	#N/A	imputed
rs9525462	13	41768690	G	3	0.006348	0.8254	G	C	0.02667	0.1234	0.1756	0.6442	0.4406	0.9417	#N/A	#N/A	#N/A	#N/A	#N/A	#N/A	#N/A	#N/A	imputed	G	C	0.1649	0.1374	0.1599	0.8445	0.6727	1.06	imputed	G	C	0.1711	0.1337	0.1513	0.8663	0.7129	1.053	imputed
rs117837521	12	92428611	C	2	0.006806	0.2716	C	T	0.01895	0.006383	0.02889	0.2109	0.05927	0.7502	C	T	0.1694	0.006803	0.01789	0.3716	0.09053	1.525	imputed	#N/A	#N/A	#N/A	#N/A	#N/A	#N/A	#N/A	#N/A	imputed	#N/A	#N/A	#N/A	#N/A	#N/A	#N/A	#N/A	#N/A	imputed
rs12296032	11	108492665	G	4	0.006983	1.2708	G	T	0.03588	0.1106	0.06889	1.659	1.046	2.632	G	T	0.06765	0.08681	0.05985	1.486	0.9716	2.274	imputed	G	T	0.1731	0.09729	0.08046	1.238	0.9235	1.661	imputed	G	T	0.6327	0.0547	0.05084	1.08	0.8006	1.457	imputed
rs7925656	11	108492651	G	4	0.006983	1.2708	G	A	0.03588	0.1106	0.06889	1.659	1.046	2.632	G	A	0.06765	0.08681	0.05985	1.486	0.9716	2.274	imputed	G	A	0.1731	0.09729	0.08046	1.238	0.9235	1.661	imputed	G	A	0.6327	0.0547	0.05084	1.08	0.8006	1.457	imputed
rs742225	6	11770803	A	4	0.007086	0.878	A	G	0.04588	0.283	0.3444	0.7409	0.5558	0.9876	A	G	0.5417	0.3231	0.3405	0.9248	0.7193	1.189	typed	A	G	0.05352	0.3389	0.3805	0.8408	0.7108	0.9945	typed	A	G	0.3497	0.3105	0.3262	0.93	0.8051	1.074	typed
rs6001053	22	38614090	C	2	0.007287	1.2924	C	T	0.03379	0.3681	0.3	1.36	1.031	1.793	C	T	0.1002	0.3561	0.3092	1.238	0.9598	1.596	imputed	#N/A	#N/A	#N/A	#N/A	#N/A	#N/A	#N/A	#N/A	imputed	#N/A	#N/A	#N/A	#N/A	#N/A	#N/A	#N/A	#N/A	imputed
rs692788	10	89799613	G	4	0.01038	1.178	G	A	0.03198	0.1979	0.1444	1.496	1.044	2.143	G	A	0.9833	0.1871	0.1866	1.003	0.7416	1.357	typed	G	A	0.3924	0.1706	0.1567	1.105	0.8887	1.373	typed	G	A	0.02935	0.1863	0.1577	1.225	1.03	1.457	typed
rs544256	11	65047356	A	2	0.01043	3.3918	A	G	0.04353	0.01915	0.002222	8.92	1.121	70.99	A	G	0.04402	0.01701	0.006483	2.681	1.027	6.998	imputed	#N/A	#N/A	#N/A	#N/A	#N/A	#N/A	#N/A	#N/A	imputed	#N/A	#N/A	#N/A	#N/A	#N/A	#N/A	#N/A	#N/A	imputed
rs62321468	4	122088314	A	4	0.01066	0.6703	A	C	0.03739	0.01489	0.03778	0.3756	0.1527	0.924	A	C	0.3191	0.02041	0.03061	0.6558	0.2859	1.504	imputed	A	C	0.2625	0.01422	0.02099	0.6776	0.354	1.297	imputed	A	C	0.237	0.02532	0.03275	0.7633	0.4993	1.167	imputed
rs8141133	22	24604300	C	3	0.01263	0.7443	C	T	0.03408	0.07447	0.1156	0.5984	0.3763	0.9514	C	T	0.8588	0.06552	0.06824	0.9577	0.5945	1.543	imputed	#N/A	#N/A	#N/A	#N/A	#N/A	#N/A	#N/A	#N/A	imputed	C	T	0.08024	0.04352	0.05823	0.7369	0.5328	1.019	imputed
rs62197741	2	187440426	T	4	0.01519	1.1832	T	G	0.03276	0.1553	0.1067	1.556	1.047	2.311	T	G	0.8508	0.1181	0.1218	0.9652	0.6674	1.396	imputed	T	G	0.1017	0.1558	0.1306	1.225	0.9716	1.545	imputed	T	G	0.1893	0.1454	0.1293	1.143	0.946	1.381	imputed
rs117305738	15	74675931	A	2	0.01592	0.5405	A	G	0.04299	0.01702	0.04	0.4053	0.1726	0.9519	#N/A	#N/A	#N/A	#N/A	#N/A	#N/A	#N/A	#N/A	imputed	#N/A	#N/A	#N/A	#N/A	#N/A	#N/A	#N/A	#N/A	imputed	A	G	0.1616	0.01168	0.01834	0.6282	0.3389	1.164	imputed
rs16903158	5	34585813	C	4	0.01618	1.2164	C	T	0.03834	0.09362	0.05778	1.763	1.044	2.977	C	T	0.2449	0.09864	0.07978	1.27	0.8487	1.902	imputed	C	T	0.4417	0.08711	0.0779	1.129	0.8408	1.516	imputed	C	T	0.2257	0.09053	0.07881	1.166	0.9211	1.477	imputed
rs36174388	7	48222948	T	2	0.01623	0.7512	T	C	0.02074	0.1766	0.2378	0.6656	0.4752	0.9321	T	C	0.2896	0.1643	0.1899	0.8397	0.6076	1.16	imputed	#N/A	#N/A	#N/A	#N/A	#N/A	#N/A	#N/A	#N/A	imputed	#N/A	#N/A	#N/A	#N/A	#N/A	#N/A	#N/A	#N/A	imputed
rs148715649	11	8835506	T	4	0.01638	0.5072	T	C	0.02407	0.004255	0.02444	0.167	0.0366	0.762	T	C	0.7741	0.006803	0.008361	0.811	0.1941	3.389	imputed	T	C	0.3506	0.01066	0.01544	0.6841	0.3199	1.463	imputed	T	C	0.09662	0.004211	0.01021	0.4072	0.1491	1.112	imputed
rs72738122	4	153180140	A	4	0.01741	0.8282	A	C	0.03979	0.07234	0.1111	0.6004	0.3734	0.9652	A	C	0.3506	0.07877	0.09523	0.8121	0.5245	1.257	imputed	A	C	0.4649	0.08971	0.09933	0.8967	0.6786	1.185	imputed	A	C	0.1916	0.09322	0.1077	0.8507	0.6758	1.071	imputed
rs72738123	4	153180266	G	4	0.01763	0.8287	G	A	0.04277	0.07234	0.1111	0.6084	0.3806	0.9728	G	A	0.3506	0.07877	0.09523	0.8121	0.5245	1.257	imputed	G	A	0.4649	0.08971	0.09933	0.8967	0.6786	1.185	imputed	G	A	0.1916	0.09322	0.1077	0.8507	0.6758	1.071	imputed
rs143245349	15	74676554	A	2	0.01773	0.536	A	G	0.04299	0.01702	0.04	0.4053	0.1726	0.9519	#N/A	#N/A	#N/A	#N/A	#N/A	#N/A	#N/A	#N/A	imputed	#N/A	#N/A	#N/A	#N/A	#N/A	#N/A	#N/A	#N/A	imputed	A	G	0.183	0.01059	0.01663	0.6291	0.3295	1.201	imputed
rs112982399	11	8834224	C	4	0.0193	0.5409	C	T	0.0332	0.008511	0.02889	0.2824	0.09067	0.8795	C	T	0.8313	0.0102	0.008996	1.137	0.3486	3.71	imputed	C	T	0.265	0.01066	0.01652	0.6378	0.3001	1.356	imputed	C	T	0.08901	0.004211	0.01043	0.3988	0.1461	1.089	imputed
rs6001054	22	38614095	G	2	0.01945	1.247	G	A	0.03715	0.3574	0.2911	1.355	1.025	1.791	G	A	0.2188	0.3503	0.3159	1.168	0.9119	1.496	typed	#N/A	#N/A	#N/A	#N/A	#N/A	#N/A	#N/A	#N/A	imputed	#N/A	#N/A	#N/A	#N/A	#N/A	#N/A	#N/A	#N/A	imputed
rs13026497	2	180104255	T	4	0.01957	1.1407	T	C	0.02662	0.3468	0.2778	1.393	1.046	1.854	T	C	0.102	0.3733	0.3267	1.226	0.9604	1.565	imputed	T	C	0.8195	0.359	0.3542	1.021	0.861	1.211	imputed	T	C	0.1224	0.3449	0.3192	1.126	0.9763	1.298	imputed
rs17372425	1	59058089	G	4	0.02137	1.1366	G	A	0.04683	0.2021	0.1489	1.416	1.013	1.978	G	A	0.2066	0.2245	0.1945	1.202	0.9033	1.6	imputed	G	A	0.5068	0.2174	0.2054	1.074	0.8782	1.314	imputed	G	A	0.2714	0.2216	0.2054	1.1	0.9362	1.293	imputed
rs1158872	2	180127703	C	4	0.02194	1.1387	C	T	0.03715	0.3532	0.2867	1.354	1.025	1.788	C	T	0.05942	0.3819	0.3277	1.264	0.9907	1.614	imputed	C	T	0.8434	0.3653	0.3611	1.018	0.8576	1.209	imputed	C	T	0.161	0.3443	0.3209	1.114	0.9656	1.284	imputed
rs2235390	6	11770512	G	4	0.02199	1.1122	G	T	0.04867	0.4511	0.3844	1.31	1.008	1.701	G	T	0.848	0.4261	0.4203	1.024	0.8022	1.308	imputed	G	T	0.4289	0.3907	0.3731	1.073	0.9083	1.268	imputed	G	T	0.1299	0.4419	0.4144	1.118	0.9751	1.282	imputed
rs17099345	14	62401183	A	4	0.02379	0.7651	A	G	0.006148	0.05532	0.1067	0.4878	0.2955	0.8053	A	G	0.7381	0.06849	0.07379	0.9239	0.5809	1.469	imputed	A	G	0.4336	0.09953	0.1101	0.8937	0.6834	1.169	typed	A	G	0.0406	0.05684	0.07629	0.7309	0.55	0.9714	typed
rs62355100	5	34585516	A	4	0.02489	1.2002	A	C	0.03834	0.09362	0.05778	1.763	1.044	2.977	A	C	0.2449	0.09864	0.07978	1.27	0.8487	1.902	imputed	A	C	0.6203	0.08711	0.08113	1.081	0.8059	1.45	imputed	A	C	0.2295	0.09053	0.0789	1.165	0.92	1.475	imputed
rs9919755	12	52623758	A	2	0.0255	1.2337	A	G	0.03358	0.4191	0.3511	1.36	1.031	1.795	A	G	0.2911	0.4078	0.3766	1.142	0.8924	1.462	imputed	#N/A	#N/A	#N/A	#N/A	#N/A	#N/A	#N/A	#N/A	imputed	#N/A	#N/A	#N/A	#N/A	#N/A	#N/A	#N/A	#N/A	imputed
rs80104813	18	65434735	G	2	0.02559	2.5236	G	A	0.04526	0.02128	0.004444	4.956	1.074	22.87	#N/A	#N/A	#N/A	#N/A	#N/A	#N/A	#N/A	#N/A	imputed	G	A	0.1987	0.009479	0.004945	1.935	0.7411	5.05	imputed	#N/A	#N/A	#N/A	#N/A	#N/A	#N/A	#N/A	#N/A	imputed
rs12432467	14	76006573	T	4	0.02838	1.1322	T	C	0.03084	0.2872	0.2244	1.413	1.04	1.92	T	C	0.9443	0.2411	0.2393	1.01	0.7643	1.335	imputed	T	C	0.09524	0.28	0.2474	1.182	0.9802	1.425	imputed	T	C	0.4016	0.2679	0.2545	1.071	0.9196	1.248	imputed
rs12755611	1	171850372	G	4	0.02928	0.9046	G	A	0.04072	0.4043	0.4756	0.7624	0.5916	0.9825	G	A	0.3935	0.4184	0.4441	0.9022	0.7123	1.143	imputed	G	A	0.2265	0.3741	0.3999	0.8966	0.7575	1.061	imputed	G	A	0.5391	0.4221	0.433	0.9562	0.835	1.095	imputed
rs148710203	4	11499995	T	3	0.02942	1.6236	T	A	0.02872	0.03404	0.01111	3.215	1.157	8.928	#N/A	#N/A	#N/A	#N/A	#N/A	#N/A	#N/A	#N/A	imputed	T	A	0.2927	0.01425	0.009444	1.524	0.7211	3.22	imputed	T	A	0.3305	0.01477	0.01103	1.341	0.7657	2.349	imputed
rs72635708	1	8257960	C	3	0.02996	0.7792	C	T	0.001364	0.1617	0.2511	0.578	0.4166	0.802	C	T	0.5405	0.2381	0.254	0.9169	0.6945	1.211	imputed	#N/A	#N/A	#N/A	#N/A	#N/A	#N/A	#N/A	#N/A	imputed	C	T	0.03013	0.2288	0.2638	0.8295	0.7067	0.9736	imputed
rs10973250	9	37198176	C	4	0.03057	0.8719	C	T	0.02231	0.1468	0.2044	0.6551	0.4598	0.9335	C	T	0.4611	0.1633	0.1803	0.8876	0.6464	1.219	typed	C	T	0.2675	0.1351	0.152	0.868	0.6837	1.102	typed	C	T	0.5284	0.1495	0.1578	0.9392	0.7808	1.13	typed
rs1876382	12	124875298	G	2	0.03402	0.8008	G	A	0.03847	0.2277	0.2889	0.723	0.5357	0.9758	G	A	0.3592	0.25	0.2745	0.8765	0.6613	1.162	imputed	#N/A	#N/A	#N/A	#N/A	#N/A	#N/A	#N/A	#N/A	imputed	#N/A	#N/A	#N/A	#N/A	#N/A	#N/A	#N/A	#N/A	imputed
rs190647	7	23374134	A	2	0.03493	0.5106	A	G	0.04163	0.01915	0.04444	0.4299	0.1945	0.95	A	G	0.4505	0.01361	0.01985	0.6766	0.2453	1.866	typed	A	G	0.5187	0.01303	0.01648	0.7851	0.3896	1.582	typed	A	G	0.6986	0.01895	0.01714	1.108	0.6767	1.815	typed
rs10521309	17	15562320	C	4	0.035	1.1507	C	T	0.04814	0.266	0.2089	1.374	1.01	1.87	C	T	0.1102	0.2637	0.2237	1.249	0.9508	1.64	imputed	C	T	0.1279	0.2014	0.1755	1.184	0.9624	1.456	typed	C	T	0.8889	0.2305	0.2284	1.012	0.8622	1.188	typed
rs1706506	12	127256415	C	4	0.03519	0.8023	C	T	0.04586	0.05532	0.09111	0.5881	0.3536	0.9781	C	T	0.1429	0.03793	0.05864	0.6306	0.3403	1.168	imputed	C	T	0.8394	0.05569	0.05769	0.9614	0.6691	1.382	typed	C	T	0.3161	0.04421	0.05221	0.8409	0.6099	1.159	typed
rs7558638	2	119619074	T	2	0.03786	1.211	T	C	0.03998	0.3596	0.2911	1.331	1.02	1.736	T	C	0.3798	0.3552	0.33	1.117	0.873	1.428	typed	#N/A	#N/A	#N/A	#N/A	#N/A	#N/A	#N/A	#N/A	imputed	#N/A	#N/A	#N/A	#N/A	#N/A	#N/A	#N/A	#N/A	imputed
rs11585994	1	8258226	C	3	0.04102	0.7628	C	T	0.0004176	0.1574	0.2556	0.5421	0.3889	0.7556	C	T	0.5325	0.2381	0.2543	0.9153	0.6932	1.209	imputed	#N/A	#N/A	#N/A	#N/A	#N/A	#N/A	#N/A	#N/A	imputed	C	T	0.03244	0.2293	0.2639	0.8316	0.7085	0.9761	imputed
rs11186624	10	93365474	C	4	0.04296	1.144	C	A	0.005065	0.3745	0.2844	1.507	1.139	1.994	C	A	0.915	0.3231	0.3261	0.9861	0.7628	1.275	imputed	C	A	0.1942	0.4218	0.3941	1.123	0.9501	1.328	typed	C	A	0.1651	0.3853	0.3612	1.108	0.966	1.27	typed
rs7517044	1	92198162	G	4	0.04364	1.1426	G	A	0.03469	0.3298	0.2667	1.388	1.031	1.869	G	A	0.04735	0.3537	0.2982	1.28	1.003	1.634	typed	G	A	0.2899	0.3211	0.3001	1.107	0.9251	1.324	typed	G	A	0.8153	0.3053	0.3014	1.018	0.8813	1.177	typed
rs6906656	6	3919560	G	4	0.04392	1.1292	G	A	0.02753	0.1894	0.1378	1.551	1.06	2.269	G	A	0.5577	0.1606	0.1477	1.105	0.7908	1.545	imputed	G	A	0.6821	0.1719	0.1652	1.049	0.8421	1.308	imputed	G	A	0.2338	0.1991	0.1824	1.114	0.9412	1.319	imputed
rs1553754	17	46563707	G	4	0.04572	1.0975	G	T	0.03592	0.4617	0.3933	1.347	1.027	1.769	G	T	0.5447	0.4558	0.4377	1.076	0.849	1.364	imputed	G	T	0.3724	0.4488	0.4297	1.083	0.9164	1.28	imputed	G	T	0.4427	0.4352	0.4218	1.058	0.9225	1.214	imputed
rs56086517	18	59274770	T	4	0.04578	0.8381	T	C	0.002915	0.1681	0.2489	0.5951	0.4263	0.8308	T	C	0.307	0.1473	0.17	0.8387	0.5984	1.175	imputed	T	C	0.2864	0.2185	0.2381	0.8934	0.7333	1.089	imputed	T	C	0.558	0.1734	0.1816	0.946	0.7931	1.128	imputed
rs9292516	5	33807907	C	4	0.04587	0.8748	C	T	0.01254	0.4021	0.4844	0.7028	0.5364	0.9209	C	T	0.3714	0.4418	0.4689	0.8981	0.7096	1.137	imputed	C	T	0.05546	0.4403	0.4816	0.842	0.7119	0.9958	imputed	C	T	0.8564	0.4725	0.4757	0.987	0.8627	1.129	imputed
rs2419972	2	124260679	T	4	0.04597	1.1301	T	C	0.01664	0.2809	0.2111	1.47	1.08	1.999	T	C	0.3337	0.2295	0.2061	1.151	0.8655	1.531	imputed	T	C	0.5583	0.2214	0.2108	1.063	0.8738	1.294	imputed	T	C	0.4142	0.2245	0.2124	1.073	0.9136	1.261	imputed
rs11649750	17	45950022	T	4	0.04627	0.8853	T	G	0.03288	0.1511	0.2022	0.6623	0.4577	0.9584	T	G	0.8304	0.1818	0.1868	0.9663	0.7065	1.322	imputed	T	G	0.3577	0.1626	0.1781	0.8972	0.7198	1.118	imputed	T	G	0.34	0.1753	0.1887	0.9126	0.7636	1.091	imputed
rs956440	6	150725278	G	4	0.04785	0.8759	G	A	0.04537	0.2106	0.2667	0.7182	0.5234	0.9856	G	A	0.5721	0.2449	0.2308	1.084	0.8202	1.432	typed	G	A	0.09307	0.186	0.2163	0.8306	0.6756	1.021	imputed	G	A	0.173	0.2149	0.2359	0.8884	0.756	1.044	imputed
rs6478680	9	127458468	A	2	0.04893	0.8362	A	G	0.04696	0.4681	0.5333	0.756	0.5775	0.9897	A	G	0.4063	0.466	0.4908	0.9043	0.7133	1.147	typed	G	A	0.6035	0.4846	0.4956	0.9542	0.8062	1.129	typed	G	A	0.7844	0.4916	0.4867	1.02	0.8919	1.166	typed
rs599384	11	102348140	G	4	0.04894	0.8877	G	T	0.01767	0.166	0.2333	0.676	0.4929	0.927	G	T	0.5356	0.1979	0.2132	0.9094	0.6735	1.228	imputed	G	T	0.599	0.2381	0.2478	0.9464	0.778	1.151	imputed	G	T	0.3089	0.2197	0.2352	0.915	0.778	1.076	imputed
rs7093728	10	93443617	T	3	0.04916	0.8817	T	C	0.03918	0.4191	0.4889	0.7543	0.5807	0.9798	T	C	0.6436	0.4275	0.4418	0.9438	0.7386	1.206	imputed	T	C	0.3369	0.3321	0.3521	0.9136	0.7663	1.089	imputed	#N/A	#N/A	#N/A	#N/A	#N/A	#N/A	#N/A	#N/A	imputed
rs6910820	6	3919394	C	4	0.04931	1.126	C	T	0.03426	0.1872	0.1378	1.524	1.041	2.231	C	T	0.5842	0.1594	0.1474	1.098	0.7857	1.534	imputed	C	T	0.714	0.1695	0.1635	1.044	0.837	1.303	imputed	C	T	0.2285	0.1983	0.1814	1.116	0.9424	1.32	imputed
rs6926967	6	3919380	T	4	0.04931	1.126	T	C	0.03426	0.1872	0.1378	1.524	1.041	2.231	T	C	0.5842	0.1594	0.1474	1.098	0.7857	1.534	imputed	T	C	0.714	0.1695	0.1635	1.044	0.837	1.303	imputed	T	C	0.2285	0.1983	0.1814	1.116	0.9424	1.32	imputed
rs11033008	11	35163114	C	4	0.05088	0.8768	C	T	0.04699	0.183	0.2378	0.7161	0.5191	0.9878	C	T	0.06387	0.1803	0.2262	0.747	0.5487	1.017	typed	C	T	0.5224	0.218	0.2297	0.9348	0.7676	1.138	typed	C	T	0.617	0.2063	0.2137	0.9567	0.8115	1.128	typed
rs6927256	6	3919504	A	4	0.05117	1.1249	A	C	0.03426	0.1872	0.1378	1.524	1.041	2.231	A	C	0.5822	0.1594	0.1474	1.098	0.7862	1.535	imputed	A	C	0.6947	0.1703	0.1639	1.047	0.8399	1.306	imputed	A	C	0.2416	0.1983	0.1819	1.112	0.9396	1.316	imputed
rs2796251	1	207903688	G	3	0.05201	0.8896	G	C	0.03211	0.3894	0.46	0.74	0.5656	0.9682	#N/A	#N/A	#N/A	#N/A	#N/A	#N/A	#N/A	#N/A	imputed	G	C	0.165	0.4074	0.4383	0.8869	0.7546	1.042	imputed	G	C	0.5025	0.4231	0.4351	0.9523	0.8317	1.09	imputed
rs76510757	10	74069848	C	3	0.05275	1.4809	C	T	0.04982	0.03404	0.01333	2.667	1.024	6.942	C	T	0.2357	0.03401	0.02305	1.486	0.7722	2.859	imputed	C	T	0.5911	0.02153	0.01831	1.184	0.6585	2.128	imputed	#N/A	#N/A	#N/A	#N/A	#N/A	#N/A	#N/A	#N/A	imputed
rs72677536	14	23006365	G	4	0.05421	0.5326	G	A	0.04821	0.002128	0.01778	0.1159	0.01438	0.9344	G	A	0.1672	0.003448	0.01366	0.2473	0.03408	1.795	imputed	G	A	0.1525	0.008294	0.0155	0.5271	0.2284	1.217	imputed	G	A	0.5562	0.01165	0.01412	0.821	0.4406	1.53	imputed
rs1378794	3	157217890	T	4	0.05565	0.8891	T	C	0.02045	0.2213	0.2911	0.6989	0.5199	0.9394	T	C	0.2508	0.2411	0.2722	0.8474	0.6388	1.124	imputed	T	C	0.4498	0.2228	0.2368	0.9232	0.7577	1.125	imputed	T	C	0.6227	0.2634	0.2714	0.9606	0.8253	1.118	imputed
rs12056556	8	57183090	G	2	0.05883	1.2103	G	A	0.03454	0.3723	0.3044	1.357	1.029	1.789	G	A	0.4026	0.3973	0.3725	1.107	0.8724	1.405	imputed	#N/A	#N/A	#N/A	#N/A	#N/A	#N/A	#N/A	#N/A	imputed	#N/A	#N/A	#N/A	#N/A	#N/A	#N/A	#N/A	#N/A	imputed
rs10072275	5	149401596	T	4	0.05932	0.8991	T	C	0.02698	0.1596	0.2178	0.6758	0.4815	0.9485	T	C	0.7221	0.1815	0.19	0.9464	0.6986	1.282	imputed	T	C	0.357	0.2435	0.261	0.9109	0.7537	1.101	imputed	T	C	0.5068	0.1854	0.1949	0.9409	0.7936	1.116	imputed
rs62467677	7	95121766	C	4	0.06075	1.2748	C	T	0.01281	0.09362	0.05111	2.023	1.177	3.478	C	T	0.1686	0.07823	0.05849	1.363	0.877	2.118	imputed	C	T	0.4055	0.05251	0.0447	1.181	0.8129	1.715	imputed	C	T	0.8697	0.04651	0.04529	1.029	0.7471	1.416	imputed
rs11578802	1	92197677	G	4	0.06093	1.1523	G	A	0.02903	0.334	0.2689	1.405	1.043	1.893	G	A	0.02665	0.3605	0.2984	1.316	1.032	1.678	imputed	G	A	0.3362	0.3193	0.3001	1.097	0.9161	1.314	imputed	G	A	0.9748	0.3032	0.3027	1.002	0.8666	1.16	imputed
rs7512284	1	92197762	A	4	0.06566	1.1432	A	C	0.04021	0.3277	0.2667	1.377	1.022	1.857	A	C	0.0294	0.3605	0.2993	1.31	1.027	1.669	imputed	A	C	0.3516	0.3225	0.304	1.094	0.9136	1.31	imputed	A	C	0.991	0.3036	0.3034	1.001	0.8654	1.158	imputed
rs10509631	10	93365431	C	4	0.06632	1.1306	C	T	0.005473	0.3766	0.2867	1.496	1.134	1.975	C	T	0.8996	0.3231	0.3266	0.9836	0.7609	1.272	typed	C	T	0.3448	0.4218	0.4015	1.088	0.921	1.285	typed	C	T	0.1774	0.3853	0.3618	1.104	0.9632	1.266	typed
rs12932302	16	55787419	T	4	0.06789	1.201	T	C	0.001797	0.1957	0.1156	1.811	1.258	2.606	T	C	0.631	0.184	0.1728	1.077	0.7963	1.456	imputed	T	C	0.1398	0.1916	0.167	1.185	0.9559	1.469	imputed	T	C	0.635	0.1737	0.1673	1.046	0.8764	1.249	imputed
rs5992838	22	18264831	G	4	0.06824	1.1091	G	A	0.02728	0.4234	0.3533	1.381	1.044	1.828	G	A	0.7897	0.3507	0.3584	0.9666	0.7528	1.241	typed	G	A	0.1428	0.3863	0.3553	1.141	0.9643	1.35	typed	G	A	0.4011	0.3789	0.3647	1.065	0.9261	1.225	typed
rs10739429	9	100274565	T	3	0.07015	1.1443	T	A	0.028	0.4213	0.3489	1.363	1.041	1.784	#N/A	#N/A	#N/A	#N/A	#N/A	#N/A	#N/A	#N/A	imputed	T	A	0.06582	0.4748	0.4344	1.177	0.9974	1.39	imputed	T	A	0.709	0.43	0.4232	1.028	0.8972	1.177	imputed
rs61820363	1	210058095	A	4	0.07037	1.1688	A	G	0.02733	0.166	0.1133	1.549	1.06	2.264	A	G	0.8518	0.1338	0.13	1.034	0.7273	1.47	imputed	A	G	0.9702	0.1186	0.1192	0.9949	0.7719	1.282	imputed	A	G	0.03573	0.1524	0.1267	1.238	1.025	1.494	imputed
rs16988383	22	30592842	T	4	0.07116	0.7538	T	C	0.001619	0.04894	0.1089	0.4284	0.2561	0.7167	T	C	0.1353	0.08163	0.1094	0.721	0.4694	1.108	typed	T	C	0.7405	0.07619	0.07246	1.058	0.7705	1.452	imputed	T	C	0.09598	0.08475	0.1028	0.8071	0.6353	1.025	imputed
rs4823231	22	46088119	T	3	0.07226	0.7874	T	A	0.001124	0.1638	0.2511	0.5605	0.399	0.7875	#N/A	#N/A	#N/A	#N/A	#N/A	#N/A	#N/A	#N/A	imputed	T	A	0.7786	0.1516	0.156	0.9664	0.7699	1.213	imputed	T	A	0.05708	0.1456	0.1712	0.8246	0.683	0.9955	imputed
rs72802984	10	58297755	A	2	0.07495	0.5648	A	G	0.02599	0.0234	0.05333	0.4296	0.2078	0.888	A	G	0.6655	0.01701	0.02081	0.8227	0.3396	1.993	imputed	#N/A	#N/A	#N/A	#N/A	#N/A	#N/A	#N/A	#N/A	imputed	#N/A	#N/A	#N/A	#N/A	#N/A	#N/A	#N/A	#N/A	imputed
rs7094498	10	93444009	A	3	0.07629	0.8783	A	G	0.02913	0.4191	0.4933	0.743	0.5726	0.9641	A	G	0.9404	0.449	0.4512	0.991	0.7821	1.256	imputed	A	G	0.2116	0.3385	0.3645	0.891	0.7497	1.059	imputed	#N/A	#N/A	#N/A	#N/A	#N/A	#N/A	#N/A	#N/A	imputed
rs10786010	10	93443773	A	3	0.07906	0.8835	A	G	0.03439	0.4234	0.4956	0.7506	0.579	0.973	A	G	0.941	0.449	0.4512	0.9911	0.7822	1.256	imputed	A	G	0.2374	0.34	0.3647	0.8968	0.7548	1.065	imputed	#N/A	#N/A	#N/A	#N/A	#N/A	#N/A	#N/A	#N/A	imputed
rs665124	11	102365297	A	4	0.07971	0.8845	A	G	0.01259	0.1723	0.2444	0.6666	0.4885	0.9098	A	G	0.472	0.1986	0.2164	0.8969	0.6666	1.207	imputed	A	G	0.8879	0.256	0.2586	0.9856	0.8129	1.195	imputed	A	G	0.2554	0.2197	0.237	0.9051	0.769	1.065	imputed
rs2719152	2	42356462	G	2	0.08155	1.2588	G	C	0.01028	0.3	0.2222	1.488	1.106	2.002	#N/A	#N/A	#N/A	#N/A	#N/A	#N/A	#N/A	#N/A	imputed	#N/A	#N/A	#N/A	#N/A	#N/A	#N/A	#N/A	#N/A	imputed	G	C	0.1177	0.2959	0.2704	1.134	0.9766	1.318	imputed
rs7213827	17	15558557	C	4	0.08204	1.1442	C	T	0.03219	0.266	0.2044	1.416	1.038	1.932	C	T	0.1134	0.2653	0.2258	1.245	0.9492	1.633	typed	C	T	0.2313	0.1956	0.1749	1.144	0.9275	1.41	imputed	C	T	0.8385	0.2247	0.2278	0.9823	0.8345	1.156	imputed
rs17347617	3	101546847	A	4	0.08462	1.1833	A	G	0.04616	0.1	0.06222	1.657	1.021	2.689	A	G	0.8907	0.07483	0.07268	1.032	0.6598	1.614	typed	A	G	0.05001	0.1291	0.1016	1.296	1.012	1.659	typed	A	G	0.8781	0.08842	0.08686	1.019	0.8069	1.288	typed
rs75727533	22	24830400	A	4	0.08595	1.5143	A	C	0.02304	0.02553	0.004444	6	1.328	27.12	A	C	0.1536	0.0274	0.01616	1.707	0.8188	3.56	imputed	A	C	0.7493	0.01196	0.01051	1.142	0.5261	2.477	imputed	A	C	0.5096	0.01486	0.01223	1.221	0.6953	2.145	imputed
rs75444313	17	4330160	T	4	0.08694	0.8495	T	C	0.03707	0.04894	0.08444	0.5561	0.3245	0.9528	T	C	0.3037	0.05782	0.07413	0.7702	0.4682	1.267	imputed	T	C	0.8465	0.07895	0.08122	0.9686	0.7116	1.318	imputed	T	C	0.3896	0.07415	0.08267	0.8891	0.6897	1.146	imputed
rs11170046	12	52608531	G	2	0.08767	0.7645	G	A	0.003681	0.3979	0.4889	0.6465	0.485	0.8617	G	A	0.3254	0.4132	0.4429	0.886	0.6961	1.128	typed	#N/A	#N/A	#N/A	#N/A	#N/A	#N/A	#N/A	#N/A	imputed	#N/A	#N/A	#N/A	#N/A	#N/A	#N/A	#N/A	#N/A	imputed
rs11170055	12	52624281	C	2	0.08793	0.8151	C	T	0.0366	0.2255	0.2867	0.718	0.5301	0.9724	C	T	0.5257	0.2324	0.2492	0.9128	0.6885	1.21	imputed	#N/A	#N/A	#N/A	#N/A	#N/A	#N/A	#N/A	#N/A	imputed	#N/A	#N/A	#N/A	#N/A	#N/A	#N/A	#N/A	#N/A	imputed
rs80355897	22	24830401	A	4	0.0894	1.5107	A	C	0.02304	0.02553	0.004444	6	1.328	27.12	A	C	0.154	0.0274	0.01617	1.707	0.8185	3.559	imputed	A	C	0.7493	0.01196	0.01051	1.142	0.5261	2.477	imputed	A	C	0.5285	0.01486	0.01234	1.21	0.6893	2.126	imputed
rs1986941	10	93444343	T	3	0.09021	0.8808	T	C	0.02974	0.4213	0.4956	0.7449	0.5748	0.9654	T	C	0.9989	0.4524	0.4523	1	0.7893	1.267	imputed	T	C	0.2139	0.34	0.3659	0.8916	0.7503	1.059	imputed	#N/A	#N/A	#N/A	#N/A	#N/A	#N/A	#N/A	#N/A	imputed
rs4838201	9	127460617	T	2	0.09482	0.8179	T	C	0.02012	0.4574	0.5333	0.7183	0.5471	0.9432	T	C	0.4637	0.4586	0.4807	0.9144	0.7198	1.162	imputed	C	T	0.81	0.4915	0.4967	0.9784	0.8259	1.159	imputed	C	T	0.6494	0.4989	0.4908	1.033	0.9038	1.181	imputed
rs73886489	22	46075129	A	4	0.09569	1.1638	A	G	0.01993	0.1234	0.07778	1.754	1.105	2.785	A	G	0.4516	0.1259	0.1114	1.145	0.8052	1.627	imputed	A	G	0.2286	0.1398	0.1224	1.169	0.9173	1.49	imputed	A	G	0.8771	0.1142	0.1124	1.018	0.825	1.255	imputed
rs659789	11	102346652	C	3	0.09612	0.8858	C	T	0.02994	0.1745	0.2378	0.7066	0.5203	0.9596	#N/A	#N/A	#N/A	#N/A	#N/A	#N/A	#N/A	#N/A	imputed	C	T	0.6965	0.2417	0.2489	0.9603	0.791	1.166	imputed	C	T	0.2756	0.2191	0.2358	0.9091	0.7729	1.069	imputed
rs2260969	2	42345420	G	3	0.09926	1.1433	G	C	0.01681	0.2745	0.2044	1.466	1.079	1.991	#N/A	#N/A	#N/A	#N/A	#N/A	#N/A	#N/A	#N/A	imputed	G	C	0.3914	0.2415	0.2253	1.093	0.9008	1.325	imputed	G	C	0.5024	0.2457	0.2353	1.059	0.9038	1.24	imputed
rs73453625	11	35160442	A	4	0.1017	1.2891	A	G	0.04135	0.04468	0.02	2.355	1.055	5.259	A	G	0.4999	0.02381	0.0182	1.298	0.6082	2.771	imputed	A	G	0.3785	0.03095	0.02481	1.264	0.7688	2.079	imputed	A	G	0.9849	0.01586	0.01577	1.005	0.5881	1.719	imputed
rs9910080	17	39949608	T	4	0.1044	0.8143	T	C	0.02988	0.06596	0.1067	0.5781	0.3567	0.9369	T	C	0.1133	0.05822	0.08481	0.6676	0.4049	1.101	imputed	T	C	0.2245	0.09495	0.1112	0.8349	0.6325	1.102	imputed	T	C	0.7524	0.08263	0.07955	1.042	0.817	1.329	imputed
rs2641224	15	101233879	T	4	0.1049	1.0857	T	C	0.04692	0.3064	0.2489	1.375	1.012	1.868	T	C	0.3811	0.2993	0.2755	1.121	0.8684	1.447	imputed	T	C	0.6958	0.2971	0.2894	1.039	0.8657	1.247	imputed	T	C	0.576	0.2938	0.2847	1.046	0.9012	1.214	imputed
rs135991	22	46174057	C	4	0.1062	0.917	C	T	0.04244	0.3532	0.42	0.7521	0.5749	0.9839	C	T	0.1828	0.3299	0.3692	0.8457	0.6608	1.082	imputed	C	T	0.7381	0.3385	0.3453	0.9689	0.8122	1.156	imputed	C	T	0.7243	0.36	0.3661	0.9739	0.8475	1.119	imputed
rs10772634	12	13375228	T	3	0.1069	1.1273	T	C	0.03173	0.534	0.4644	1.36	1.034	1.788	T	C	0.9503	0.4966	0.4947	1.008	0.7944	1.278	imputed	T	C	0.2609	0.5171	0.4915	1.102	0.9376	1.296	imputed	C	T	0.2389	0.4764	0.4976	0.9176	0.8012	1.051	imputed
rs4888379	16	75340231	A	3	0.1104	1.1202	A	T	0.03152	0.4681	0.3956	1.344	1.033	1.748	#N/A	#N/A	#N/A	#N/A	#N/A	#N/A	#N/A	#N/A	imputed	A	T	0.1527	0.4538	0.4229	1.135	0.962	1.338	imputed	A	T	0.8202	0.4051	0.4011	1.017	0.8872	1.165	imputed
rs1792174	11	73498933	G	4	0.1111	0.883	G	T	0.03669	0.3957	0.4622	0.7377	0.5584	0.9747	G	T	0.9354	0.432	0.4344	0.9902	0.781	1.255	typed	G	T	0.006158	0.4218	0.4829	0.7882	0.6701	0.9272	typed	G	T	0.979	0.4042	0.4037	1.002	0.8743	1.148	typed
rs4472990	12	127256522	C	3	0.1126	0.8216	C	T	0.04586	0.05532	0.09111	0.5881	0.3536	0.9781	#N/A	#N/A	#N/A	#N/A	#N/A	#N/A	#N/A	#N/A	imputed	C	T	0.85	0.05582	0.05769	0.964	0.6708	1.385	imputed	C	T	0.3161	0.04421	0.05221	0.8409	0.6099	1.159	imputed
rs1104223	1	201140210	G	4	0.113	0.8315	G	A	0.02239	0.09787	0.1467	0.6064	0.3987	0.9221	G	A	0.4136	0.1069	0.1233	0.854	0.5849	1.247	imputed	G	A	0.0705	0.09459	0.1193	0.7613	0.5743	1.009	imputed	G	A	0.722	0.1207	0.1165	1.041	0.8454	1.281	imputed
rs73029970	19	35740207	C	4	0.1131	0.872	C	T	0.002546	0.1979	0.2844	0.6082	0.4437	0.8336	C	T	0.4286	0.2466	0.2679	0.8964	0.6836	1.175	imputed	C	T	0.7241	0.2393	0.2459	0.9642	0.7948	1.17	imputed	C	T	0.5637	0.2447	0.2537	0.9528	0.8154	1.113	imputed
rs62233454	3	16142826	A	2	0.117	1.3916	A	G	0.009054	0.1404	0.08444	1.798	1.169	2.764	#N/A	#N/A	#N/A	#N/A	#N/A	#N/A	#N/A	#N/A	imputed	#N/A	#N/A	#N/A	#N/A	#N/A	#N/A	#N/A	#N/A	imputed	A	G	0.1848	0.1126	0.09811	1.17	0.9391	1.457	imputed
rs4879707	9	33458929	C	4	0.1218	1.0889	C	A	0.04972	0.334	0.2733	1.342	1.007	1.787	C	A	0.4801	0.3151	0.2956	1.096	0.8494	1.415	imputed	C	A	0.2346	0.3134	0.2894	1.119	0.9375	1.337	imputed	C	A	0.9723	0.3164	0.317	0.9973	0.864	1.151	imputed
rs760833	1	209781125	C	4	0.1235	1.1544	C	T	0.003451	0.2149	0.14	1.725	1.207	2.465	C	T	0.8102	0.1837	0.1893	0.963	0.708	1.31	typed	C	T	0.3553	0.2079	0.192	1.109	0.8998	1.366	imputed	C	T	0.3373	0.2043	0.1906	1.09	0.9224	1.288	imputed
rs930817	8	98944327	T	4	0.1272	1.1637	T	C	0.02273	0.1106	0.06667	1.763	1.095	2.84	T	C	0.9349	0.09184	0.09043	1.017	0.6753	1.532	typed	T	C	0.2683	0.07895	0.06674	1.208	0.8779	1.663	imputed	T	C	0.6679	0.1109	0.106	1.05	0.8501	1.297	imputed
rs9911745	17	39942449	C	4	0.1291	0.8349	C	T	0.04844	0.06809	0.1044	0.6057	0.3725	0.9848	C	T	0.1635	0.05435	0.07768	0.6873	0.4056	1.165	imputed	C	T	0.2137	0.09592	0.1127	0.8325	0.6321	1.097	imputed	C	T	0.7136	0.08386	0.08026	1.049	0.8235	1.336	imputed
rs36034921	18	19803833	T	4	0.1309	1.0861	T	C	0.04559	0.3426	0.28	1.345	1.013	1.785	T	C	0.2122	0.375	0.3389	1.169	0.9147	1.494	imputed	T	C	0.9775	0.3002	0.2997	1.003	0.8393	1.198	imputed	T	C	0.5877	0.3532	0.3439	1.042	0.9055	1.198	imputed
rs1055129	17	73872948	G	4	0.1311	0.9244	G	A	0.04601	0.2745	0.3356	0.7397	0.554	0.9877	G	A	0.7385	0.2842	0.2935	0.9567	0.7378	1.241	imputed	G	A	0.2875	0.316	0.3384	0.9056	0.7607	1.078	imputed	G	A	0.8926	0.2872	0.2894	0.9892	0.8524	1.148	imputed
rs353560	11	35156500	G	4	0.1313	1.2722	G	T	0.007368	0.07234	0.03111	2.465	1.294	4.693	G	T	0.5383	0.03846	0.03181	1.216	0.6524	2.266	typed	G	T	0.5389	0.05609	0.05022	1.129	0.7802	1.634	imputed	G	T	0.7718	0.04123	0.03919	1.054	0.753	1.475	imputed
rs11689314	2	65605408	T	4	0.1319	1.1209	T	G	0.0426	0.4872	0.42	1.327	1.016	1.733	T	G	0.01667	0.5068	0.436	1.339	1.054	1.7	imputed	T	G	0.9951	0.4488	0.4489	0.9995	0.85	1.175	imputed	T	G	0.8999	0.4694	0.4671	1.009	0.8832	1.153	imputed
rs4290117	1	202075669	A	4	0.1355	1.1512	A	G	0.00187	0.2702	0.18	1.67	1.218	2.29	A	G	0.551	0.2143	0.2002	1.093	0.8158	1.465	typed	A	G	0.9432	0.2429	0.2442	0.9928	0.8204	1.201	typed	A	G	0.3181	0.2084	0.1941	1.092	0.9271	1.286	typed
rs1080496	10	93444262	G	4	0.137	0.9212	G	A	0.03363	0.4234	0.4956	0.7487	0.5769	0.9716	G	A	1	0.4524	0.4524	1	0.7892	1.267	typed	G	A	0.2074	0.34	0.3663	0.8896	0.748	1.058	typed	G	A	0.8227	0.4253	0.4293	0.9839	0.8604	1.125	typed
rs11175849	12	66053943	A	3	0.1371	1.1404	A	T	0.01869	0.2128	0.1511	1.525	1.082	2.151	#N/A	#N/A	#N/A	#N/A	#N/A	#N/A	#N/A	#N/A	imputed	A	T	0.82	0.2333	0.229	1.024	0.8441	1.242	imputed	A	T	0.2243	0.2568	0.2382	1.105	0.9483	1.289	imputed
rs7949414	11	122943495	C	4	0.1384	0.9021	C	T	0.02503	0.2383	0.3089	0.7185	0.5418	0.9528	C	T	0.3096	0.2211	0.2475	0.8638	0.6512	1.146	typed	C	T	0.7255	0.2422	0.2357	1.037	0.8562	1.255	typed	C	T	0.333	0.2036	0.2181	0.9183	0.7798	1.081	typed
rs4951628	1	212781389	T	3	0.1394	1.2539	T	G	0.03486	0.07234	0.04	1.945	1.064	3.557	T	G	0.4716	0.06884	0.05842	1.196	0.7347	1.947	imputed	#N/A	#N/A	#N/A	#N/A	#N/A	#N/A	#N/A	#N/A	imputed	T	G	0.5802	0.05832	0.05372	1.089	0.8178	1.45	imputed
rs72808155	10	74114778	T	3	0.1409	1.4592	T	C	0.03502	0.03617	0.01333	2.846	1.101	7.355	T	C	0.2643	0.03401	0.0236	1.452	0.7545	2.793	imputed	T	C	0.8563	0.0237	0.02253	1.054	0.6099	1.823	imputed	#N/A	#N/A	#N/A	#N/A	#N/A	#N/A	#N/A	#N/A	imputed
rs78415942	10	74115058	G	3	0.1409	1.4592	G	A	0.03502	0.03617	0.01333	2.846	1.101	7.355	G	A	0.2643	0.03401	0.0236	1.452	0.7545	2.793	imputed	G	A	0.8563	0.0237	0.02253	1.054	0.6099	1.823	imputed	#N/A	#N/A	#N/A	#N/A	#N/A	#N/A	#N/A	#N/A	imputed
rs11106617	12	92932885	T	4	0.1418	1.1406	T	C	0.01518	0.1872	0.1267	1.587	1.103	2.282	T	C	0.2058	0.1781	0.1506	1.222	0.8959	1.666	imputed	T	C	0.6233	0.1651	0.1572	1.061	0.847	1.329	imputed	T	C	0.9642	0.1624	0.163	0.9956	0.8306	1.193	imputed
rs10863778	1	209825386	T	2	0.1435	1.3623	T	C	0.007342	0.1745	0.1089	1.696	1.163	2.472	T	C	0.5464	0.1414	0.1292	1.111	0.7888	1.565	imputed	#N/A	#N/A	#N/A	#N/A	#N/A	#N/A	#N/A	#N/A	imputed	#N/A	#N/A	#N/A	#N/A	#N/A	#N/A	#N/A	#N/A	imputed
rs8086698	18	57721487	C	4	0.1444	0.9187	C	T	0.03323	0.3319	0.4022	0.7419	0.5674	0.9702	C	T	0.1987	0.3459	0.3835	0.8495	0.6624	1.089	imputed	C	T	0.8747	0.3945	0.398	0.9862	0.8369	1.162	imputed	C	T	0.7632	0.3615	0.3667	0.9775	0.8494	1.125	imputed
rs9856067	3	183803298	C	4	0.1445	0.92	C	T	0.01915	0.4383	0.5178	0.7258	0.5586	0.943	C	T	0.8297	0.4638	0.4571	1.027	0.8058	1.309	imputed	C	T	0.4022	0.4799	0.4978	0.928	0.7854	1.096	imputed	C	T	0.5249	0.4484	0.4598	0.9551	0.8352	1.092	imputed
rs56013110	10	72835311	C	3	0.1457	0.8576	C	A	0.02089	0.1638	0.2244	0.6632	0.4719	0.9319	C	A	0.8444	0.169	0.1735	0.9689	0.7066	1.328	imputed	C	A	0.4815	0.1763	0.188	0.9209	0.7401	1.146	imputed	#N/A	#N/A	#N/A	#N/A	#N/A	#N/A	#N/A	#N/A	imputed
rs638447	4	43459908	A	4	0.1463	0.8417	A	G	0.04577	0.07234	0.1111	0.6162	0.3876	0.9798	A	G	0.697	0.06803	0.07406	0.9103	0.5674	1.461	imputed	A	G	0.07607	0.07416	0.09647	0.7507	0.555	1.015	imputed	A	G	0.7152	0.06794	0.0647	1.054	0.8068	1.377	imputed
rs1122068	1	16127480	C	3	0.1483	0.8606	C	G	0.004319	0.3	0.3911	0.6576	0.4964	0.871	#N/A	#N/A	#N/A	#N/A	#N/A	#N/A	#N/A	#N/A	imputed	C	G	0.1866	0.3007	0.3282	0.8841	0.7427	1.052	imputed	C	G	0.9721	0.3449	0.3455	0.9974	0.8677	1.146	imputed
rs2920041	15	101234402	T	4	0.1487	1.0799	T	C	0.04125	0.3191	0.26	1.386	1.021	1.883	T	C	0.5007	0.3027	0.2843	1.091	0.8463	1.407	typed	T	C	0.9911	0.3033	0.3031	1.001	0.8356	1.199	typed	T	C	0.4357	0.3074	0.2947	1.063	0.9189	1.23	typed
rs2997716	9	72646687	C	4	0.149	1.1688	C	T	0.02716	0.1	0.05778	1.759	1.079	2.867	C	T	0.1753	0.119	0.09498	1.289	0.893	1.86	imputed	C	T	0.5044	0.09479	0.08664	1.109	0.8305	1.48	imputed	C	T	0.8659	0.1086	0.1106	0.9807	0.7917	1.215	imputed
rs34398744	14	51863086	A	4	0.1508	0.8473	A	G	0.008549	0.07447	0.1267	0.5322	0.3363	0.8421	A	G	0.5628	0.1096	0.1208	0.8936	0.6105	1.308	imputed	A	G	0.1863	0.1308	0.1513	0.8439	0.6638	1.073	imputed	A	G	0.8121	0.1285	0.1256	1.026	0.8382	1.256	imputed
rs2000177	10	93412994	T	4	0.1513	1.0956	T	G	0.01604	0.3809	0.3044	1.424	1.075	1.887	T	G	0.6363	0.3197	0.3329	0.9401	0.7277	1.214	typed	T	G	0.3941	0.4325	0.4143	1.079	0.9131	1.276	typed	T	G	0.354	0.3874	0.3712	1.071	0.9337	1.228	typed
rs12359028	10	93364867	G	2	0.1519	1.2161	G	C	0.01514	0.3766	0.3	1.432	1.079	1.901	#N/A	#N/A	#N/A	#N/A	#N/A	#N/A	#N/A	#N/A	imputed	G	C	0.3564	0.4218	0.402	1.085	0.9195	1.281	imputed	#N/A	#N/A	#N/A	#N/A	#N/A	#N/A	#N/A	#N/A	imputed
rs7001741	8	122835311	G	4	0.1528	0.8091	G	A	0.01626	0.04043	0.08	0.4866	0.2742	0.8635	G	A	0.7586	0.05442	0.05871	0.9213	0.5462	1.554	imputed	G	A	0.6859	0.05095	0.04725	1.087	0.7391	1.599	imputed	G	A	0.09126	0.05474	0.06999	0.7665	0.572	1.027	imputed
rs12957335	18	57720905	T	4	0.1554	0.919	T	G	0.03262	0.3255	0.3956	0.7394	0.5643	0.9689	T	G	0.1959	0.3459	0.3837	0.8487	0.6618	1.088	imputed	T	G	0.9239	0.3934	0.3954	0.9916	0.841	1.169	imputed	T	G	0.7713	0.3615	0.3665	0.9783	0.85	1.126	imputed
rs7001379	8	122835024	G	4	0.1562	0.801	G	A	0.011	0.0383	0.08	0.4606	0.2571	0.8254	G	A	0.7586	0.05442	0.05871	0.9213	0.5462	1.554	imputed	G	A	0.6859	0.05095	0.04725	1.087	0.7391	1.599	imputed	G	A	0.09126	0.05474	0.06999	0.7665	0.572	1.027	imputed
rs7001394	8	122835090	G	4	0.1562	0.801	G	A	0.011	0.0383	0.08	0.4606	0.2571	0.8254	G	A	0.7586	0.05442	0.05871	0.9213	0.5462	1.554	imputed	G	A	0.6859	0.05095	0.04725	1.087	0.7391	1.599	imputed	G	A	0.09126	0.05474	0.06999	0.7665	0.572	1.027	imputed
rs72986485	6	135036073	A	4	0.1586	1.13	A	G	0.01517	0.2468	0.18	1.514	1.092	2.098	A	G	0.6459	0.2517	0.2397	1.066	0.8127	1.397	imputed	A	G	0.1111	0.2446	0.2157	1.185	0.9711	1.446	imputed	A	G	0.7142	0.2587	0.2646	0.9699	0.8306	1.133	imputed
rs17734025	3	8911347	G	3	0.1592	1.2509	G	T	0.03446	0.06383	0.03333	2.049	1.071	3.921	#N/A	#N/A	#N/A	#N/A	#N/A	#N/A	#N/A	#N/A	imputed	G	T	0.4159	0.04147	0.03462	1.196	0.7925	1.806	typed	G	T	0.7054	0.04737	0.04456	1.066	0.7784	1.46	typed
rs759301	19	46854932	A	2	0.1613	0.6497	A	G	0.0288	0.02979	0.06222	0.4769	0.2495	0.9117	A	G	0.7046	0.03425	0.03867	0.8829	0.4638	1.681	imputed	#N/A	#N/A	#N/A	#N/A	#N/A	#N/A	#N/A	#N/A	imputed	#N/A	#N/A	#N/A	#N/A	#N/A	#N/A	#N/A	#N/A	imputed
rs759302	19	46854978	A	2	0.1613	0.6497	A	G	0.0288	0.02979	0.06222	0.4769	0.2495	0.9117	A	G	0.7046	0.03425	0.03867	0.8829	0.4638	1.681	imputed	#N/A	#N/A	#N/A	#N/A	#N/A	#N/A	#N/A	#N/A	imputed	#N/A	#N/A	#N/A	#N/A	#N/A	#N/A	#N/A	#N/A	imputed
rs16994439	22	46088184	C	3	0.1651	1.1674	C	G	0.02939	0.1234	0.08	1.677	1.065	2.64	#N/A	#N/A	#N/A	#N/A	#N/A	#N/A	#N/A	#N/A	imputed	C	G	0.287	0.1417	0.126	1.146	0.9022	1.456	imputed	C	G	0.816	0.1158	0.1131	1.026	0.8335	1.264	imputed
rs73031460	4	187928069	T	2	0.1678	1.7838	T	C	0.01246	0.04894	0.01778	2.943	1.288	6.725	#N/A	#N/A	#N/A	#N/A	#N/A	#N/A	#N/A	#N/A	imputed	#N/A	#N/A	#N/A	#N/A	#N/A	#N/A	#N/A	#N/A	imputed	T	C	0.3393	0.02447	0.01964	1.255	0.8069	1.952	imputed
rs978637	11	8836575	C	3	0.1689	0.7868	C	G	0.005341	0.0617	0.1156	0.4955	0.3059	0.8026	#N/A	#N/A	#N/A	#N/A	#N/A	#N/A	#N/A	#N/A	imputed	C	G	0.7883	0.07381	0.07697	0.9568	0.7036	1.301	imputed	C	G	0.5042	0.04632	0.05164	0.8932	0.6525	1.223	imputed
rs1023568	2	191515442	T	2	0.1709	1.16	T	A	0.04008	0.517	0.4489	1.331	1.02	1.738	#N/A	#N/A	#N/A	#N/A	#N/A	#N/A	#N/A	#N/A	imputed	T	A	0.4685	0.4963	0.4799	1.065	0.905	1.254	imputed	A	T	0.3125	0.5086	0.4903	1.076	0.9402	1.232	imputed
rs35741464	2	172960438	A	2	0.1715	1.8602	A	C	0.008124	0.05319	0.01778	3.061	1.363	6.871	A	C	0.4974	0.0411	0.03366	1.23	0.6761	2.239	imputed	#N/A	#N/A	#N/A	#N/A	#N/A	#N/A	#N/A	#N/A	imputed	#N/A	#N/A	#N/A	#N/A	#N/A	#N/A	#N/A	#N/A	imputed
rs2269766	16	20917748	G	4	0.1727	1.1044	G	T	0.039	0.2085	0.1533	1.436	1.027	2.008	G	T	0.6022	0.1497	0.1612	0.9166	0.6606	1.272	typed	G	T	0.7847	0.1813	0.1768	1.032	0.8323	1.279	typed	G	T	0.1859	0.1768	0.1593	1.133	0.9508	1.35	typed
rs147085583	11	58346218	A	4	0.174	0.7083	A	G	0.03971	0.01064	0.03111	0.3276	0.116	0.9252	A	G	0.4021	0.03061	0.02305	1.349	0.6695	2.72	imputed	A	G	0.4245	0.01422	0.01874	0.7515	0.3851	1.466	imputed	A	G	0.07991	0.01371	0.02313	0.5881	0.3349	1.033	imputed
rs140185772	6	112619862	G	2	0.1761	0.4884	G	C	0.04067	0.006383	0.02444	0.2516	0.06925	0.9139	#N/A	#N/A	#N/A	#N/A	#N/A	#N/A	#N/A	#N/A	imputed	G	C	0.4995	0.009524	0.01269	0.7455	0.3307	1.681	imputed	#N/A	#N/A	#N/A	#N/A	#N/A	#N/A	#N/A	#N/A	imputed
rs16928367	10	72835223	G	3	0.1777	0.8545	G	A	0.01407	0.1617	0.2267	0.6475	0.4615	0.9085	G	A	0.8989	0.169	0.1719	0.9797	0.714	1.344	imputed	G	A	0.5294	0.1763	0.1867	0.9291	0.7466	1.156	imputed	#N/A	#N/A	#N/A	#N/A	#N/A	#N/A	#N/A	#N/A	imputed
rs11106484	12	92665756	G	3	0.1782	1.2428	G	C	0.006643	0.1085	0.05778	2.041	1.234	3.374	#N/A	#N/A	#N/A	#N/A	#N/A	#N/A	#N/A	#N/A	imputed	G	C	0.9706	0.09712	0.09665	1.006	0.7596	1.331	imputed	G	C	0.2916	0.08792	0.07767	1.144	0.9025	1.451	imputed
rs12892576	14	51916087	G	4	0.1785	0.8497	G	A	0.007661	0.07447	0.1267	0.5241	0.3296	0.8332	G	A	0.4225	0.1122	0.1281	0.8571	0.588	1.249	imputed	G	A	0.2433	0.1366	0.1549	0.8647	0.6851	1.091	imputed	G	A	0.619	0.1416	0.1355	1.053	0.8688	1.276	imputed
rs75934544	8	95565886	T	4	0.1798	1.2769	T	G	0.003076	0.07021	0.02667	2.9	1.457	5.771	T	G	0.4392	0.06122	0.05096	1.216	0.7408	1.997	imputed	T	G	0.8132	0.0391	0.04121	0.9503	0.6348	1.423	imputed	T	G	0.4649	0.05474	0.04901	1.122	0.837	1.505	imputed
rs74544699	4	74734681	G	2	0.1806	0.6959	G	A	0.03491	0.03404	0.06444	0.4938	0.2603	0.9365	#N/A	#N/A	#N/A	#N/A	#N/A	#N/A	#N/A	#N/A	imputed	G	A	0.4455	0.05283	0.06074	0.8617	0.5984	1.241	imputed	#N/A	#N/A	#N/A	#N/A	#N/A	#N/A	#N/A	#N/A	imputed
rs2298929	1	209822979	C	2	0.1812	1.3596	C	T	0.005758	0.1766	0.1089	1.723	1.182	2.512	C	T	0.6286	0.1404	0.1306	1.088	0.7727	1.532	imputed	#N/A	#N/A	#N/A	#N/A	#N/A	#N/A	#N/A	#N/A	imputed	#N/A	#N/A	#N/A	#N/A	#N/A	#N/A	#N/A	#N/A	imputed
rs6491542	13	100735787	A	4	0.1816	1.0928	A	G	0.02187	0.2723	0.2089	1.472	1.066	2.032	A	G	0.8069	0.2619	0.2684	0.967	0.7387	1.266	imputed	A	G	0.683	0.2416	0.234	1.043	0.8599	1.265	imputed	A	G	0.3426	0.2745	0.2595	1.08	0.9288	1.256	imputed
rs11626842	14	51862781	T	4	0.1851	0.873	T	C	0.02622	0.07447	0.1178	0.5842	0.3678	0.9279	T	C	0.6125	0.1122	0.1221	0.9073	0.6226	1.322	typed	T	C	0.164	0.1339	0.1555	0.8385	0.6619	1.062	typed	T	C	0.7329	0.1316	0.1275	1.037	0.8506	1.265	typed
rs12542445	8	56820013	T	4	0.1856	0.8747	T	G	0.01648	0.08085	0.1311	0.5801	0.3757	0.8958	T	G	0.7113	0.1027	0.1099	0.9309	0.6371	1.36	imputed	T	G	0.8327	0.1185	0.1155	1.029	0.7969	1.33	imputed	T	G	0.2978	0.1002	0.112	0.881	0.7028	1.104	imputed
rs2991346	1	41962431	A	2	0.1884	0.8065	A	G	0.01025	0.4319	0.5111	0.6774	0.5068	0.9056	A	G	0.614	0.461	0.4765	0.9401	0.7395	1.195	imputed	#N/A	#N/A	#N/A	#N/A	#N/A	#N/A	#N/A	#N/A	imputed	G	A	0.7928	0.4924	0.4971	0.9808	0.8551	1.125	imputed
rs79926501	6	135035712	C	4	0.1887	0.8564	C	T	0.01179	0.1851	0.2578	0.6642	0.4868	0.9064	C	T	0.9419	0.1667	0.1683	0.988	0.7149	1.366	imputed	C	T	0.01366	0.1446	0.1857	0.7403	0.5894	0.9297	imputed	C	T	0.5222	0.1653	0.1569	1.064	0.8881	1.276	imputed
rs9913632	17	38177432	T	4	0.189	0.8413	T	C	0.03958	0.05745	0.09556	0.5875	0.3583	0.9633	T	C	0.1233	0.04422	0.06757	0.6411	0.3643	1.128	imputed	T	C	0.6452	0.07995	0.0745	1.077	0.7978	1.453	imputed	T	C	0.5247	0.06646	0.07236	0.9125	0.6983	1.192	imputed
rs28590383	4	146803248	C	4	0.1903	1.1209	C	T	0.02138	0.5	0.4222	1.372	1.055	1.784	C	T	0.4417	0.4796	0.4566	1.097	0.8662	1.39	imputed	C	T	0.2819	0.43	0.4526	0.9051	0.7611	1.076	imputed	C	T	0.009482	0.5224	0.4755	1.207	1.055	1.381	imputed
rs75556794	11	8855577	T	3	0.1929	0.7972	T	A	0.04609	0.02128	0.04667	0.4524	0.2114	0.9682	#N/A	#N/A	#N/A	#N/A	#N/A	#N/A	#N/A	#N/A	imputed	T	A	0.7857	0.02844	0.03045	0.9315	0.572	1.517	imputed	T	A	0.5122	0.03059	0.03491	0.873	0.5941	1.283	imputed
rs3737898	1	63833450	T	4	0.1933	1.1802	T	G	0.01454	0.1	0.05556	1.925	1.153	3.214	T	G	0.2826	0.1	0.08199	1.243	0.8359	1.848	imputed	T	G	0.6609	0.05181	0.05618	0.9168	0.6334	1.327	imputed	T	G	0.5197	0.08932	0.08281	1.086	0.8559	1.378	imputed
rs34678482	7	94326425	A	4	0.1943	0.8406	A	G	0.01117	0.05957	0.1067	0.5178	0.3152	0.8505	A	G	0.907	0.06643	0.06471	1.029	0.6324	1.676	imputed	A	G	0.3274	0.05353	0.06394	0.8285	0.5786	1.186	imputed	A	G	0.9043	0.07174	0.07289	0.9831	0.7548	1.28	imputed
rs80103779	10	72835114	A	3	0.1943	0.7275	A	G	0.001124	0.05319	0.1156	0.4239	0.256	0.7018	A	G	0.4905	0.06849	0.07963	0.8478	0.5303	1.355	imputed	A	G	0.886	0.08789	0.08966	0.978	0.7319	1.307	imputed	#N/A	#N/A	#N/A	#N/A	#N/A	#N/A	#N/A	#N/A	imputed
rs9493180	6	132453246	C	4	0.1949	1.1054	C	T	0.02615	0.3979	0.3244	1.367	1.045	1.79	C	T	0.1963	0.3912	0.3544	1.175	0.9199	1.501	imputed	C	T	0.3393	0.3377	0.3575	0.9155	0.7704	1.088	imputed	C	T	0.1621	0.3768	0.3529	1.11	0.9663	1.275	imputed
rs11111068	12	102270833	A	4	0.1959	0.8966	A	G	0.003135	0.3085	0.3956	0.6236	0.4593	0.8467	A	G	0.9203	0.3028	0.3056	0.9869	0.7616	1.279	imputed	A	G	0.4684	0.3031	0.3178	0.9334	0.7813	1.115	imputed	A	G	0.8789	0.3004	0.303	0.9882	0.8548	1.142	imputed
rs3774282	3	186982208	G	4	0.1964	0.9051	G	A	0.04276	0.3213	0.3889	0.7553	0.5795	0.9845	G	A	0.1962	0.3469	0.311	1.178	0.9188	1.511	typed	G	A	0.2988	0.3349	0.3563	0.9071	0.7611	1.081	imputed	G	A	0.04033	0.2985	0.3331	0.8498	0.7333	0.9848	imputed
rs2796250	1	207903654	C	4	0.203	0.9232	C	T	0.04421	0.3936	0.46	0.7543	0.5769	0.9863	C	T	0.3558	0.4793	0.4519	1.12	0.8803	1.426	imputed	C	T	0.1967	0.3938	0.4229	0.8916	0.7551	1.053	imputed	C	T	0.4111	0.4074	0.4225	0.9405	0.8186	1.08	imputed
rs1522641	15	30218164	A	3	0.2044	1.2526	A	G	0.03961	0.05106	0.02444	2.213	1.057	4.631	#N/A	#N/A	#N/A	#N/A	#N/A	#N/A	#N/A	#N/A	imputed	A	G	0.527	0.03214	0.0275	1.175	0.7297	1.892	imputed	A	G	0.7296	0.04114	0.03872	1.064	0.7617	1.487	imputed
rs72930288	11	69065991	C	3	0.2044	0.8821	C	G	0.03913	0.09362	0.14	0.649	0.4346	0.9692	#N/A	#N/A	#N/A	#N/A	#N/A	#N/A	#N/A	#N/A	imputed	C	G	0.8318	0.1262	0.1293	0.9723	0.7594	1.245	imputed	C	G	0.5197	0.1025	0.1097	0.9262	0.7422	1.156	imputed
rs2298927	1	209822527	C	2	0.2053	1.3349	C	T	0.007619	0.1766	0.1111	1.687	1.16	2.455	C	T	0.7071	0.1379	0.1303	1.069	0.7562	1.51	imputed	#N/A	#N/A	#N/A	#N/A	#N/A	#N/A	#N/A	#N/A	imputed	#N/A	#N/A	#N/A	#N/A	#N/A	#N/A	#N/A	#N/A	imputed
rs60747420	14	35800928	C	3	0.2062	0.835	C	T	0.032	0.05957	0.09778	0.5661	0.3408	0.9406	C	T	0.8475	0.07292	0.07605	0.9567	0.6092	1.502	imputed	#N/A	#N/A	#N/A	#N/A	#N/A	#N/A	#N/A	#N/A	imputed	C	T	0.5686	0.07435	0.07996	0.9242	0.7148	1.195	imputed
rs2299926	14	78066385	T	4	0.2065	1.1121	T	C	0.03481	0.2064	0.1533	1.48	1.037	2.111	T	C	0.4942	0.1939	0.1779	1.108	0.8253	1.489	imputed	T	C	0.4769	0.1517	0.1632	0.9186	0.7349	1.148	imputed	T	C	0.1411	0.2015	0.181	1.142	0.9658	1.35	imputed
rs3743693	16	20922430	G	4	0.207	1.0994	G	A	0.03695	0.2064	0.1511	1.446	1.031	2.029	G	A	0.6022	0.1497	0.1612	0.9166	0.6606	1.272	imputed	G	A	0.8703	0.1813	0.1786	1.019	0.8223	1.263	typed	G	A	0.1975	0.1768	0.1598	1.129	0.9478	1.345	typed
rs4795456	17	27072463	A	4	0.2071	0.8828	A	G	0.008924	0.1851	0.2578	0.6432	0.4657	0.8884	A	G	0.1384	0.1701	0.2063	0.791	0.5801	1.079	typed	A	G	0.7173	0.189	0.1827	1.041	0.8445	1.284	imputed	A	G	0.9228	0.2011	0.2025	0.9913	0.839	1.171	imputed
rs11228991	11	57078876	G	3	0.2095	1.3036	G	C	0.0008759	0.1234	0.05778	2.356	1.439	3.857	#N/A	#N/A	#N/A	#N/A	#N/A	#N/A	#N/A	#N/A	imputed	G	C	0.4886	0.1154	0.1254	0.9081	0.7001	1.178	imputed	G	C	0.08648	0.1177	0.09907	1.218	0.9836	1.507	imputed
rs10504814	8	86548351	T	4	0.2108	1.145	T	C	0.03396	0.1787	0.1289	1.525	1.042	2.231	T	C	0.04821	0.1633	0.1239	1.385	1.003	1.913	typed	T	C	0.5678	0.1398	0.1485	0.9298	0.7327	1.18	typed	T	C	0.8125	0.1263	0.1235	1.026	0.8391	1.255	typed
rs62088766	18	9102562	A	4	0.2113	1.1856	A	G	0.01254	0.08085	0.04018	2.15	1.196	3.865	A	G	0.6369	0.06122	0.05479	1.127	0.686	1.851	imputed	A	G	0.9276	0.04556	0.04641	0.9813	0.6655	1.447	imputed	A	G	0.5265	0.074	0.06825	1.092	0.8438	1.413	imputed
rs142855784	10	74114536	G	2	0.2127	2.3332	G	C	0.0321	0.0234	0.004444	5.475	1.2	24.98	#N/A	#N/A	#N/A	#N/A	#N/A	#N/A	#N/A	#N/A	imputed	G	C	0.4754	0.0119	0.00883	1.357	0.6104	3.015	imputed	#N/A	#N/A	#N/A	#N/A	#N/A	#N/A	#N/A	#N/A	imputed
rs1983754	11	34255541	T	2	0.215	0.6367	T	C	0.0287	0.02553	0.05556	0.4481	0.222	0.9043	T	C	0.8469	0.02381	0.02569	0.9286	0.4376	1.971	typed	#N/A	#N/A	#N/A	#N/A	#N/A	#N/A	#N/A	#N/A	imputed	#N/A	#N/A	#N/A	#N/A	#N/A	#N/A	#N/A	#N/A	imputed
rs114794892	19	46730028	A	4	0.2151	1.178	A	G	0.01588	0.09574	0.05333	1.944	1.147	3.295	A	G	0.3273	0.08503	0.07003	1.239	0.8069	1.903	imputed	A	G	0.5209	0.07482	0.08231	0.8983	0.6573	1.228	imputed	A	G	0.3468	0.08333	0.0744	1.131	0.8871	1.441	imputed
rs17272694	19	49375525	T	3	0.2161	0.683	T	G	0.04745	0.02553	0.05111	0.4726	0.2292	0.9743	T	G	0.1441	0.01389	0.02899	0.4753	0.1752	1.29	imputed	#N/A	#N/A	#N/A	#N/A	#N/A	#N/A	#N/A	#N/A	imputed	T	G	0.8492	0.03496	0.03373	1.038	0.7192	1.499	imputed
rs34164728	13	51476192	G	4	0.2164	0.9044	G	A	0.04321	0.1936	0.2511	0.7191	0.5263	0.9825	G	A	0.4948	0.2089	0.2261	0.9038	0.6761	1.208	imputed	G	A	0.1859	0.1847	0.2074	0.8599	0.6948	1.064	imputed	G	A	0.5255	0.2082	0.1991	1.058	0.8976	1.246	imputed
rs59281080	10	72835325	C	3	0.2169	0.7407	C	T	0.001322	0.05319	0.1133	0.4251	0.2553	0.7077	C	T	0.6078	0.07143	0.0797	0.8867	0.5601	1.404	imputed	C	T	0.8921	0.08907	0.09076	0.9793	0.7339	1.307	imputed	#N/A	#N/A	#N/A	#N/A	#N/A	#N/A	#N/A	#N/A	imputed
rs11641943	16	75339295	T	4	0.2172	0.9142	T	C	0.03827	0.1681	0.2244	0.7017	0.5059	0.9732	T	C	0.4498	0.2585	0.2392	1.11	0.8464	1.457	typed	T	C	0.255	0.1884	0.2085	0.8824	0.7186	1.084	typed	T	C	0.4874	0.2221	0.2327	0.9422	0.8035	1.105	typed
rs16953417	15	59625874	A	2	0.2195	1.6567	A	T	0.01491	0.05106	0.02	2.73	1.24	6.01	#N/A	#N/A	#N/A	#N/A	#N/A	#N/A	#N/A	#N/A	imputed	#N/A	#N/A	#N/A	#N/A	#N/A	#N/A	#N/A	#N/A	imputed	A	T	0.3391	0.04574	0.03901	1.181	0.8547	1.632	imputed
rs4970966	1	150584103	T	4	0.222	1.1146	T	G	0.01021	0.2362	0.1644	1.546	1.117	2.138	T	G	0.7463	0.2041	0.212	0.953	0.7121	1.275	typed	T	G	0.1508	0.2547	0.2282	1.158	0.9567	1.403	typed	T	G	0.9453	0.2305	0.2316	0.9941	0.847	1.167	typed
rs34510072	10	72834564	A	3	0.223	0.7427	A	G	0.001557	0.05319	0.1111	0.4263	0.2546	0.7139	A	G	0.5618	0.07192	0.08137	0.8727	0.551	1.382	imputed	A	G	0.9664	0.09123	0.09176	0.9936	0.7464	1.323	imputed	#N/A	#N/A	#N/A	#N/A	#N/A	#N/A	#N/A	#N/A	imputed
rs1156043	18	9102329	A	4	0.2239	1.2036	A	C	0.008722	0.06383	0.02667	2.598	1.295	5.212	A	C	0.6715	0.06122	0.05542	1.113	0.6777	1.829	imputed	A	C	0.937	0.04567	0.04641	0.9837	0.6671	1.451	imputed	A	C	0.4712	0.07489	0.06836	1.105	0.8548	1.427	imputed
rs7583317	2	71277144	C	3	0.2256	1.1105	C	G	0.03906	0.1915	0.14	1.473	1.029	2.108	#N/A	#N/A	#N/A	#N/A	#N/A	#N/A	#N/A	#N/A	imputed	C	G	0.6027	0.177	0.1683	1.062	0.8567	1.315	imputed	C	G	0.7586	0.1702	0.1661	1.03	0.8622	1.23	imputed
rs1479497	3	151743694	A	4	0.2262	1.109	A	G	0.02162	0.2991	0.2311	1.437	1.062	1.944	A	G	0.2054	0.2075	0.2402	0.8303	0.6227	1.107	imputed	A	G	0.2414	0.2625	0.2409	1.128	0.9306	1.368	imputed	A	G	0.1653	0.2526	0.2315	1.122	0.9617	1.309	imputed
rs2595370	18	29239527	A	3	0.2267	0.8125	A	T	0.001089	0.08511	0.1578	0.4878	0.3203	0.7427	#N/A	#N/A	#N/A	#N/A	#N/A	#N/A	#N/A	#N/A	imputed	A	T	0.8151	0.1386	0.1351	1.03	0.8155	1.3	imputed	A	T	0.4351	0.1242	0.1338	0.9195	0.753	1.123	imputed
rs2724674	3	151744254	G	4	0.2274	1.1142	G	T	0.0143	0.2957	0.2244	1.483	1.09	2.017	G	T	0.2054	0.2075	0.2402	0.8303	0.6227	1.107	imputed	G	T	0.2414	0.2625	0.2409	1.128	0.9306	1.368	imputed	G	T	0.1653	0.2526	0.2315	1.122	0.9617	1.309	imputed
rs75794346	6	119098158	A	4	0.2284	1.1664	A	G	0.01134	0.1426	0.08444	1.713	1.14	2.572	A	G	0.1239	0.1103	0.08459	1.358	0.9196	2.005	imputed	A	G	0.5906	0.09242	0.09945	0.9236	0.7006	1.217	imputed	A	G	0.8969	0.1	0.09862	1.016	0.8124	1.27	imputed
rs12958481	18	9105103	C	4	0.2286	1.2669	C	T	0.008752	0.05106	0.01778	3.085	1.356	7.021	C	T	0.1641	0.06122	0.04383	1.423	0.8657	2.34	imputed	C	T	0.8477	0.03199	0.03352	0.9546	0.6071	1.501	imputed	C	T	0.9691	0.05158	0.05189	0.9937	0.7337	1.346	imputed
rs7137483	12	13374994	T	4	0.2295	1.102	T	C	0.01568	0.2149	0.1533	1.561	1.097	2.221	T	C	0.927	0.2041	0.2063	0.9867	0.7405	1.315	typed	T	C	0.8659	0.2287	0.2318	0.9829	0.8118	1.19	typed	T	C	0.1906	0.2284	0.2091	1.118	0.9542	1.311	typed
rs10122243	9	22158924	T	3	0.2303	0.9044	T	C	0.02968	0.3809	0.4511	0.732	0.5563	0.9632	#N/A	#N/A	#N/A	#N/A	#N/A	#N/A	#N/A	#N/A	imputed	T	C	0.2472	0.3242	0.3487	0.8993	0.7577	1.067	imputed	T	C	0.8169	0.4181	0.414	1.017	0.8874	1.166	imputed
rs4586520	18	46740103	C	3	0.2321	0.8739	C	T	0.002326	0.4383	0.5378	0.6445	0.4891	0.8494	#N/A	#N/A	#N/A	#N/A	#N/A	#N/A	#N/A	#N/A	imputed	C	T	0.6216	0.4621	0.4512	1.045	0.8842	1.235	imputed	C	T	0.2126	0.4727	0.4955	0.9127	0.7965	1.046	imputed
rs10745599	12	92938604	T	4	0.2352	1.0973	T	C	0.01125	0.2553	0.1844	1.532	1.11	2.114	T	C	0.6006	0.2313	0.2183	1.078	0.8141	1.427	imputed	T	C	0.9243	0.2488	0.2506	0.9901	0.8144	1.204	imputed	T	C	0.6739	0.241	0.2346	1.036	0.8859	1.212	imputed
rs7295496	12	13375065	T	4	0.2352	1.09	T	C	0.03156	0.2106	0.1556	1.48	1.044	2.099	T	C	0.9337	0.2041	0.2061	0.9879	0.7414	1.316	imputed	T	C	0.8414	0.2287	0.2324	0.9798	0.8095	1.186	imputed	T	C	0.1875	0.2284	0.209	1.119	0.9549	1.312	imputed
rs10974129	9	3917088	G	4	0.2355	1.138	G	A	0.01296	0.1489	0.09333	1.703	1.13	2.566	G	A	0.4089	0.1438	0.1273	1.155	0.8207	1.625	imputed	G	A	0.52	0.1187	0.1097	1.092	0.8463	1.408	imputed	G	A	0.6088	0.1138	0.1199	0.9441	0.7661	1.163	imputed
rs149750310	19	12904284	G	2	0.2357	1.7184	G	C	0.04798	0.02766	0.008889	3.235	1.039	10.08	#N/A	#N/A	#N/A	#N/A	#N/A	#N/A	#N/A	#N/A	imputed	#N/A	#N/A	#N/A	#N/A	#N/A	#N/A	#N/A	#N/A	imputed	G	C	0.3398	0.02784	0.02263	1.236	0.8182	1.867	imputed
rs4815196	20	23331141	T	3	0.2363	0.8748	T	G	0.03013	0.08936	0.1356	0.6194	0.4059	0.9452	#N/A	#N/A	#N/A	#N/A	#N/A	#N/A	#N/A	#N/A	imputed	T	G	0.6987	0.09783	0.103	0.9451	0.7195	1.241	imputed	T	G	0.7508	0.1065	0.11	0.9632	0.7734	1.2	imputed
rs1516454	2	189844000	G	4	0.2368	0.8883	G	A	0.0221	0.1021	0.1556	0.629	0.4269	0.9268	G	A	0.4096	0.1122	0.1288	0.8548	0.5888	1.241	typed	G	A	0.3538	0.154	0.1694	0.8973	0.7212	1.116	typed	G	A	0.5288	0.1463	0.1385	1.066	0.882	1.29	typed
rs9389208	6	135035609	T	4	0.2368	1.0727	T	C	0.03345	0.3426	0.2756	1.368	1.032	1.814	T	C	0.8035	0.3517	0.3445	1.032	0.8073	1.318	imputed	T	C	0.373	0.3578	0.3393	1.086	0.9134	1.291	imputed	T	C	0.8814	0.3632	0.3658	0.9888	0.8599	1.137	imputed
rs2064988	11	34255779	T	2	0.2378	0.6592	T	G	0.03991	0.02553	0.05333	0.4688	0.2315	0.9492	T	G	0.894	0.02381	0.02509	0.9502	0.448	2.015	imputed	#N/A	#N/A	#N/A	#N/A	#N/A	#N/A	#N/A	#N/A	imputed	#N/A	#N/A	#N/A	#N/A	#N/A	#N/A	#N/A	#N/A	imputed
rs2064989	11	34255651	G	2	0.2378	0.6592	G	A	0.03991	0.02553	0.05333	0.4688	0.2315	0.9492	G	A	0.894	0.02381	0.02509	0.9502	0.448	2.015	imputed	#N/A	#N/A	#N/A	#N/A	#N/A	#N/A	#N/A	#N/A	imputed	#N/A	#N/A	#N/A	#N/A	#N/A	#N/A	#N/A	#N/A	imputed
rs3863351	12	13376344	T	4	0.2388	1.0925	T	C	0.0229	0.2149	0.1556	1.506	1.067	2.124	T	C	0.97	0.2055	0.2064	0.9945	0.7462	1.325	imputed	T	C	0.8466	0.2287	0.2323	0.9804	0.81	1.187	imputed	T	C	0.2333	0.2262	0.2087	1.108	0.9444	1.299	imputed
rs4305744	6	132437492	T	3	0.2402	1.1411	T	G	0.008062	0.3809	0.2956	1.47	1.113	1.942	#N/A	#N/A	#N/A	#N/A	#N/A	#N/A	#N/A	#N/A	imputed	T	G	0.4477	0.3293	0.3452	0.9314	0.7819	1.109	imputed	T	G	0.0536	0.3678	0.3347	1.156	1.005	1.328	imputed
rs75166372	19	46727913	T	4	0.2421	1.1806	T	G	0.01295	0.1	0.05556	1.961	1.168	3.294	T	G	0.3126	0.08562	0.07008	1.247	0.8122	1.916	imputed	T	G	0.4001	0.07194	0.08175	0.8668	0.631	1.191	imputed	T	G	0.3393	0.08351	0.07443	1.133	0.8887	1.445	imputed
rs11180648	12	76109305	G	2	0.2423	0.7978	G	C	0.044	0.08511	0.1267	0.6328	0.4097	0.9774	#N/A	#N/A	#N/A	#N/A	#N/A	#N/A	#N/A	#N/A	imputed	#N/A	#N/A	#N/A	#N/A	#N/A	#N/A	#N/A	#N/A	imputed	G	C	0.6744	0.05921	0.06296	0.9372	0.7037	1.248	imputed
rs8027580	15	30231626	G	2	0.2428	1.4527	G	C	0.02817	0.05957	0.02667	2.155	1.104	4.208	#N/A	#N/A	#N/A	#N/A	#N/A	#N/A	#N/A	#N/A	imputed	G	C	0.517	0.07407	0.06689	1.121	0.8065	1.558	imputed	#N/A	#N/A	#N/A	#N/A	#N/A	#N/A	#N/A	#N/A	imputed
rs2735593	1	85742338	G	3	0.2466	1.176	G	C	0.002264	0.217	0.1444	1.829	1.253	2.671	#N/A	#N/A	#N/A	#N/A	#N/A	#N/A	#N/A	#N/A	imputed	G	C	0.7405	0.1995	0.1938	1.037	0.8439	1.275	imputed	G	C	0.9644	0.2194	0.2188	1.004	0.8534	1.181	imputed
rs7816751	8	127874935	G	4	0.247	1.244	G	T	0.01204	0.04255	0.01333	3.395	1.338	8.619	G	T	0.8227	0.02721	0.0295	0.9211	0.449	1.89	imputed	G	T	0.6637	0.04502	0.04121	1.098	0.7353	1.639	typed	G	T	0.4877	0.03158	0.02745	1.153	0.7876	1.688	typed
rs73123840	20	48429716	T	3	0.2479	0.6529	T	G	0.007219	0.008511	0.03778	0.2119	0.07016	0.6398	#N/A	#N/A	#N/A	#N/A	#N/A	#N/A	#N/A	#N/A	imputed	T	G	0.6042	0.01422	0.01713	0.8322	0.4292	1.614	imputed	T	G	0.9745	0.02119	0.02135	0.9921	0.6256	1.573	imputed
rs1317648	12	52641128	A	4	0.2487	1.1071	A	C	0.003529	0.2915	0.2089	1.627	1.182	2.24	A	C	0.9145	0.2585	0.2556	1.015	0.779	1.321	typed	A	C	0.562	0.2879	0.2766	1.058	0.8816	1.27	typed	A	C	0.9389	0.2947	0.296	0.994	0.8594	1.15	typed
rs6856252	4	177358730	C	3	0.2495	1.1782	C	G	0.02763	0.1149	0.07111	1.701	1.072	2.698	#N/A	#N/A	#N/A	#N/A	#N/A	#N/A	#N/A	#N/A	imputed	C	G	0.6633	0.05924	0.06381	0.9228	0.6538	1.303	imputed	C	G	0.2007	0.1086	0.09508	1.161	0.9349	1.441	imputed
rs10412357	19	35740069	G	3	0.25	0.896	G	C	0.01548	0.2085	0.2756	0.6654	0.4822	0.9181	#N/A	#N/A	#N/A	#N/A	#N/A	#N/A	#N/A	#N/A	imputed	G	C	0.9045	0.2382	0.2404	0.9877	0.8145	1.198	imputed	G	C	0.6188	0.2389	0.2467	0.959	0.8204	1.121	imputed
rs9560374	13	90166836	T	3	0.2507	1.1228	T	A	0.008793	0.417	0.3311	1.453	1.106	1.908	#N/A	#N/A	#N/A	#N/A	#N/A	#N/A	#N/A	#N/A	imputed	T	A	0.5757	0.3585	0.3706	0.9501	0.8008	1.127	imputed	T	A	0.1697	0.4017	0.3773	1.107	0.9649	1.269	imputed
rs72710816	5	97562	C	4	0.2511	1.1586	C	T	0.002986	0.1447	0.08	1.955	1.269	3.011	C	T	0.3735	0.09589	0.1129	0.8346	0.5604	1.243	imputed	C	T	0.5087	0.1386	0.1289	1.088	0.8569	1.382	imputed	C	T	0.3177	0.1234	0.1121	1.116	0.9099	1.369	imputed
rs750549	20	52749057	G	3	0.2511	1.1755	G	A	0.006375	0.5021	0.4111	1.466	1.121	1.917	G	A	0.07702	0.5035	0.45	1.244	0.9766	1.585	imputed	#N/A	#N/A	#N/A	#N/A	#N/A	#N/A	#N/A	#N/A	imputed	G	A	0.4137	0.4771	0.4921	0.9421	0.8227	1.079	imputed
rs10838586	11	46270441	G	4	0.2519	0.9053	G	T	0.03954	0.2043	0.2622	0.7125	0.5199	0.9764	G	T	0.09356	0.1871	0.23	0.7754	0.576	1.044	imputed	G	T	0.4754	0.2644	0.2508	1.075	0.89	1.298	imputed	G	T	0.7046	0.2168	0.2225	0.9673	0.8221	1.138	imputed
rs59799056	11	35163215	G	4	0.2522	1.1828	G	T	0.003033	0.134	0.07111	2.003	1.279	3.135	G	T	0.3995	0.08904	0.0756	1.197	0.7874	1.821	imputed	G	T	0.9017	0.09592	0.09756	0.9821	0.7477	1.29	imputed	G	T	0.8833	0.05864	0.0599	0.9778	0.7355	1.3	imputed
rs75487106	15	101267387	C	2	0.2522	0.6142	C	T	0.01306	0.02128	0.05333	0.3722	0.1738	0.7974	#N/A	#N/A	#N/A	#N/A	#N/A	#N/A	#N/A	#N/A	imputed	#N/A	#N/A	#N/A	#N/A	#N/A	#N/A	#N/A	#N/A	imputed	C	T	0.4995	0.03822	0.04318	0.8819	0.6241	1.246	imputed
rs5030889	10	70661084	T	2	0.2525	1.6522	T	C	0.02104	0.04894	0.02	2.604	1.177	5.758	T	C	0.8309	0.02721	0.02519	1.082	0.525	2.23	imputed	#N/A	#N/A	#N/A	#N/A	#N/A	#N/A	#N/A	#N/A	imputed	#N/A	#N/A	#N/A	#N/A	#N/A	#N/A	#N/A	#N/A	imputed
rs171734	5	111006813	C	2	0.2526	1.7281	C	T	0.04798	0.02766	0.008889	3.235	1.039	10.08	#N/A	#N/A	#N/A	#N/A	#N/A	#N/A	#N/A	#N/A	imputed	#N/A	#N/A	#N/A	#N/A	#N/A	#N/A	#N/A	#N/A	imputed	C	T	0.5301	0.01586	0.01325	1.2	0.6995	2.059	imputed
rs143107189	9	130922427	T	3	0.2534	1.3889	T	G	0.001561	0.07447	0.02444	3.14	1.572	6.273	#N/A	#N/A	#N/A	#N/A	#N/A	#N/A	#N/A	#N/A	imputed	T	G	0.7232	0.03682	0.03393	1.086	0.7038	1.675	imputed	T	G	0.9569	0.04468	0.04509	0.9906	0.7159	1.371	imputed
rs2243588	12	52635443	T	4	0.2547	0.9142	T	C	0.018	0.1532	0.2133	0.6476	0.4557	0.9203	T	C	0.5053	0.1888	0.2052	0.9021	0.6661	1.222	imputed	T	C	0.9075	0.2283	0.2261	1.012	0.8323	1.231	imputed	T	C	0.7454	0.1981	0.2028	0.971	0.8205	1.149	imputed
rs11042118	11	8928791	A	3	0.255	0.8929	A	T	0.04337	0.1681	0.2222	0.7046	0.5057	0.9817	#N/A	#N/A	#N/A	#N/A	#N/A	#N/A	#N/A	#N/A	imputed	A	T	0.6835	0.2217	0.2144	1.045	0.853	1.281	imputed	A	T	0.213	0.1383	0.1546	0.8788	0.7247	1.066	imputed
rs3757173	6	138190154	G	4	0.2562	1.1424	G	A	0.02378	0.1043	0.06222	1.793	1.094	2.939	G	A	0.2545	0.08844	0.07077	1.276	0.839	1.941	imputed	G	A	0.7779	0.08768	0.09121	0.9576	0.7189	1.276	typed	G	A	0.8727	0.08421	0.08262	1.021	0.8029	1.298	typed
rs16908783	12	13375486	A	4	0.2564	1.0894	A	G	0.02575	0.2128	0.1556	1.502	1.059	2.13	A	G	0.9403	0.2041	0.2059	0.9891	0.7421	1.318	imputed	A	G	0.8101	0.2245	0.2289	0.9755	0.8043	1.183	imputed	A	G	0.225	0.2262	0.2084	1.11	0.9461	1.302	imputed
rs719150	6	138192761	G	4	0.2566	1.143	G	A	0.02378	0.1043	0.06222	1.793	1.094	2.939	G	A	0.247	0.08966	0.07152	1.281	0.8421	1.95	typed	G	A	0.7779	0.08768	0.09121	0.9576	0.7189	1.276	imputed	G	A	0.8827	0.08421	0.08275	1.019	0.8015	1.296	imputed
rs459293	19	30521186	T	4	0.2584	0.8644	T	G	0.04321	0.04043	0.07111	0.5305	0.2912	0.9666	T	G	0.7246	0.05822	0.05349	1.097	0.6566	1.832	imputed	T	G	0.2125	0.05344	0.06656	0.789	0.5532	1.125	imputed	T	G	0.9928	0.05474	0.05481	0.9986	0.7457	1.337	imputed
rs6900897	6	132437081	C	3	0.2593	1.1436	C	T	0.006586	0.383	0.2956	1.486	1.124	1.964	#N/A	#N/A	#N/A	#N/A	#N/A	#N/A	#N/A	#N/A	imputed	C	T	0.3706	0.3313	0.3502	0.9197	0.7721	1.095	imputed	C	T	0.04607	0.3691	0.3347	1.162	1.01	1.335	imputed
rs7103685	11	119523181	C	4	0.2594	0.9279	C	T	0.03088	0.2213	0.2844	0.71	0.5241	0.9618	C	T	0.7055	0.2381	0.2479	0.9482	0.7196	1.249	typed	C	T	0.7155	0.2287	0.2219	1.038	0.857	1.257	typed	C	T	0.4247	0.2453	0.2579	0.936	0.8025	1.092	typed
rs988997	14	22693832	G	3	0.2621	1.167	G	C	0.0004572	0.3553	0.2489	1.737	1.285	2.348	#N/A	#N/A	#N/A	#N/A	#N/A	#N/A	#N/A	#N/A	imputed	G	C	0.8677	0.272	0.2753	0.984	0.8216	1.179	imputed	G	C	0.7665	0.3095	0.3046	1.023	0.8859	1.182	imputed
rs75097692	14	55368715	A	4	0.2629	0.7632	A	C	0.01895	0.006383	0.02889	0.2109	0.05927	0.7502	A	C	0.6315	0.02721	0.02285	1.194	0.5791	2.46	imputed	A	C	0.1573	0.02273	0.03319	0.6698	0.3945	1.137	imputed	A	C	0.807	0.02643	0.02786	0.9464	0.6226	1.439	imputed
rs112871809	5	34609150	T	4	0.2653	1.1002	T	C	0.02586	0.1872	0.1311	1.518	1.061	2.171	T	C	0.6709	0.131	0.1398	0.926	0.6494	1.32	imputed	T	C	0.5025	0.1126	0.1035	1.098	0.8456	1.427	imputed	T	C	0.7615	0.1427	0.1389	1.032	0.8514	1.251	imputed
rs77393077	2	72333843	T	4	0.2659	0.7845	T	G	0.01647	0.02128	0.05333	0.3905	0.1844	0.8268	T	G	0.929	0.02721	0.02634	1.033	0.5067	2.105	imputed	T	G	0.2116	0.01909	0.02772	0.684	0.3875	1.207	imputed	T	G	0.6893	0.03692	0.03427	1.079	0.759	1.533	imputed
rs7111092	11	8836445	A	4	0.2664	0.8408	A	G	0.003477	0.05745	0.1133	0.4708	0.2875	0.771	A	G	0.7399	0.06122	0.05662	1.087	0.6631	1.783	imputed	A	G	0.9095	0.06872	0.07001	0.981	0.7155	1.345	imputed	A	G	0.5326	0.04632	0.05128	0.8999	0.6573	1.232	imputed
rs1561103	17	75321964	T	4	0.2667	1.0766	T	G	0.03977	0.2298	0.1756	1.438	1.026	2.015	T	G	0.7696	0.2313	0.2239	1.042	0.7899	1.375	typed	T	G	0.7508	0.1718	0.1769	0.963	0.7713	1.202	typed	T	G	0.4268	0.2474	0.2354	1.07	0.9138	1.252	typed
rs115224388	2	72335487	T	4	0.2669	0.7767	T	C	0.01018	0.01915	0.05333	0.3515	0.1613	0.7657	T	C	0.8755	0.02381	0.02531	0.9412	0.4413	2.008	imputed	T	C	0.38	0.01909	0.02492	0.7636	0.43	1.356	imputed	T	C	0.6737	0.03692	0.03413	1.083	0.7621	1.539	imputed
rs62000977	10	114575526	C	3	0.2672	1.8473	C	T	0.04353	0.01915	0.002222	8.92	1.121	70.99	C	T	0.08985	0.02041	0.009853	2.117	0.8899	5.035	imputed	C	T	0.6222	0.008353	0.01047	0.7941	0.3312	1.904	imputed	#N/A	#N/A	#N/A	#N/A	#N/A	#N/A	#N/A	#N/A	imputed
rs4789444	17	75321199	G	3	0.2677	1.1001	G	C	0.03809	0.2585	0.1996	1.408	1.027	1.93	#N/A	#N/A	#N/A	#N/A	#N/A	#N/A	#N/A	#N/A	imputed	G	C	0.8531	0.1718	0.1748	0.9782	0.7829	1.222	imputed	G	C	0.4227	0.2474	0.2353	1.07	0.9144	1.253	imputed
rs3763295	6	31587938	G	2	0.2714	1.2546	G	A	0.03814	0.134	0.08889	1.572	1.035	2.385	G	A	0.8257	0.1395	0.1349	1.039	0.7399	1.459	typed	#N/A	#N/A	#N/A	#N/A	#N/A	#N/A	#N/A	#N/A	imputed	#N/A	#N/A	#N/A	#N/A	#N/A	#N/A	#N/A	#N/A	imputed
rs6440053	3	141659512	T	3	0.2714	1.1276	T	A	0.02136	0.1894	0.1356	1.583	1.081	2.32	#N/A	#N/A	#N/A	#N/A	#N/A	#N/A	#N/A	#N/A	imputed	T	A	0.5444	0.177	0.167	1.073	0.8638	1.332	imputed	T	A	0.9788	0.1582	0.1586	0.9974	0.8313	1.197	imputed
rs9855620	3	23201290	G	3	0.2733	0.8962	G	C	0.005104	0.3957	0.4911	0.6808	0.5235	0.8853	#N/A	#N/A	#N/A	#N/A	#N/A	#N/A	#N/A	#N/A	imputed	G	C	0.6748	0.4573	0.4483	1.038	0.8797	1.224	imputed	G	C	0.384	0.4547	0.4704	0.9395	0.8222	1.073	imputed
rs2735594	1	85741921	G	3	0.2744	1.1569	G	C	0.003009	0.2255	0.1489	1.728	1.214	2.459	#N/A	#N/A	#N/A	#N/A	#N/A	#N/A	#N/A	#N/A	imputed	G	C	0.8557	0.1971	0.194	1.02	0.8294	1.255	imputed	G	C	0.9644	0.2194	0.2188	1.004	0.8534	1.181	imputed
rs2000178	10	93413044	A	3	0.2747	1.1298	A	C	0.01026	0.3809	0.3	1.464	1.102	1.945	A	C	0.6363	0.3197	0.3329	0.9401	0.7277	1.214	imputed	A	C	0.3534	0.4325	0.4126	1.086	0.9195	1.283	imputed	#N/A	#N/A	#N/A	#N/A	#N/A	#N/A	#N/A	#N/A	imputed
rs11626956	14	51850031	G	4	0.2748	0.9012	G	A	0.02566	0.08085	0.1267	0.5985	0.3854	0.9295	G	A	0.6533	0.1172	0.1089	1.089	0.7499	1.583	imputed	G	A	0.7636	0.1102	0.1143	0.9585	0.7366	1.247	typed	G	A	0.4477	0.1021	0.1107	0.9145	0.7348	1.138	typed
rs11042116	11	8928472	C	3	0.2758	0.8933	C	G	0.03442	0.166	0.2222	0.6908	0.4944	0.9653	#N/A	#N/A	#N/A	#N/A	#N/A	#N/A	#N/A	#N/A	imputed	C	G	0.6603	0.223	0.2152	1.049	0.8563	1.285	imputed	C	G	0.2521	0.1416	0.1567	0.8894	0.7353	1.076	imputed
rs12717364	14	22693912	C	4	0.276	1.1064	C	T	0.0009856	0.4979	0.3844	1.572	1.209	2.043	C	T	0.8495	0.4524	0.4467	1.023	0.8081	1.295	imputed	C	T	0.505	0.4242	0.4098	1.061	0.8992	1.251	imputed	C	T	0.5567	0.4389	0.4495	0.9585	0.8384	1.096	imputed
rs7088831	10	93412452	A	3	0.276	1.1269	A	G	0.01206	0.3787	0.3	1.454	1.093	1.933	A	G	0.6363	0.3197	0.3329	0.9401	0.7277	1.214	imputed	A	G	0.3534	0.4325	0.4126	1.086	0.9195	1.283	imputed	#N/A	#N/A	#N/A	#N/A	#N/A	#N/A	#N/A	#N/A	imputed
rs142483645	5	90576804	A	3	0.2762	0.5385	A	C	0.04821	0.002128	0.01778	0.1159	0.01438	0.9344	#N/A	#N/A	#N/A	#N/A	#N/A	#N/A	#N/A	#N/A	imputed	A	C	0.6551	0.007109	0.005507	1.257	0.4823	3.278	imputed	A	C	0.1656	0.004211	0.008849	0.4714	0.1721	1.291	imputed
rs117758394	3	149376307	C	3	0.2767	1.5135	C	G	0.01671	0.02766	0.004444	6.529	1.457	29.27	#N/A	#N/A	#N/A	#N/A	#N/A	#N/A	#N/A	#N/A	imputed	C	G	0.8785	0.0131	0.01389	0.9444	0.4692	1.901	imputed	C	G	0.3618	0.01793	0.01402	1.285	0.7713	2.139	imputed
rs13379037	14	22693679	C	4	0.2769	1.1055	C	A	0.001034	0.4979	0.3844	1.565	1.205	2.033	C	A	0.8495	0.4524	0.4467	1.023	0.8081	1.295	imputed	C	A	0.4996	0.4242	0.4096	1.061	0.8999	1.252	imputed	C	A	0.5567	0.4389	0.4495	0.9585	0.8384	1.096	imputed
rs7729926	5	137514641	T	3	0.2773	1.1001	T	A	0.04446	0.3745	0.3111	1.344	1.014	1.78	#N/A	#N/A	#N/A	#N/A	#N/A	#N/A	#N/A	#N/A	imputed	T	A	0.1986	0.3329	0.3069	1.128	0.9468	1.344	imputed	T	A	0.6403	0.3695	0.3776	0.9658	0.8412	1.109	imputed
rs72713605	14	102119596	G	4	0.2777	1.2955	G	A	0.02968	0.04043	0.01556	2.739	1.129	6.649	G	A	0.2922	0.01361	0.02319	0.584	0.2146	1.589	imputed	G	A	0.9679	0.02613	0.02585	1.011	0.6012	1.701	imputed	G	A	0.02381	0.04008	0.02661	1.528	1.078	2.165	imputed
rs17042148	12	76630998	G	4	0.28	1.0855	G	A	0.01956	0.2638	0.1956	1.454	1.07	1.976	G	A	0.5528	0.2153	0.2004	1.093	0.8142	1.468	imputed	G	A	0.7069	0.2085	0.2153	0.9607	0.7871	1.173	typed	G	A	0.6516	0.2242	0.2176	1.04	0.8849	1.222	typed
rs34217860	12	52611759	T	2	0.28	1.2721	T	C	0.001786	0.3872	0.2889	1.599	1.2	2.132	T	C	0.8553	0.3459	0.3407	1.024	0.7971	1.314	imputed	#N/A	#N/A	#N/A	#N/A	#N/A	#N/A	#N/A	#N/A	imputed	#N/A	#N/A	#N/A	#N/A	#N/A	#N/A	#N/A	#N/A	imputed
rs1873333	6	168408833	T	3	0.2809	0.8858	T	C	0.00886	0.1681	0.2378	0.6305	0.4501	0.8833	#N/A	#N/A	#N/A	#N/A	#N/A	#N/A	#N/A	#N/A	imputed	T	C	0.8987	0.2145	0.2167	0.9864	0.8072	1.205	typed	T	C	0.8259	0.2046	0.2078	0.9804	0.8293	1.159	typed
rs4947180	6	112557740	C	4	0.2821	0.9401	C	T	0.03618	0.2447	0.3089	0.7285	0.5454	0.9729	C	T	0.6839	0.2653	0.2763	0.9466	0.7267	1.233	imputed	C	T	0.9271	0.2749	0.2767	0.9911	0.8263	1.189	imputed	C	T	0.8268	0.2669	0.2704	0.9826	0.8466	1.14	imputed
rs35919950	20	52750796	T	4	0.2831	0.9167	T	G	0.03883	0.1	0.1467	0.6509	0.4373	0.9688	T	G	0.9108	0.1389	0.1413	0.9805	0.6951	1.383	imputed	T	G	0.8605	0.1057	0.1033	1.026	0.7805	1.349	imputed	T	G	0.5219	0.1156	0.1233	0.9307	0.7556	1.146	imputed
rs6884999	5	95404081	G	3	0.2838	0.9176	G	C	0.03729	0.3021	0.3667	0.7326	0.5505	0.975	#N/A	#N/A	#N/A	#N/A	#N/A	#N/A	#N/A	#N/A	imputed	G	C	0.68	0.4242	0.4153	1.037	0.879	1.224	imputed	G	C	0.2507	0.3589	0.3793	0.919	0.8017	1.054	imputed
rs12678837	8	22950389	A	4	0.2846	0.8976	A	G	0.01554	0.0766	0.1267	0.572	0.3677	0.8897	A	G	0.9922	0.1054	0.1053	1.002	0.68	1.476	typed	A	G	0.91	0.1161	0.1177	0.9848	0.7648	1.268	typed	A	G	0.6647	0.09789	0.1026	0.9489	0.7579	1.188	typed
rs2467768	8	80740809	C	4	0.2852	0.928	C	T	0.04648	0.2319	0.2911	0.7334	0.5445	0.988	C	T	0.4774	0.2959	0.2769	1.099	0.8469	1.426	typed	C	T	0.9779	0.2429	0.2434	0.9972	0.8235	1.208	typed	C	T	0.1506	0.2484	0.2713	0.8876	0.7608	1.036	typed
rs11667174	19	46734893	A	4	0.2853	1.1256	A	G	0.01895	0.1106	0.06667	1.818	1.117	2.959	A	G	0.9087	0.08219	0.0841	0.975	0.633	1.502	imputed	A	G	0.8474	0.09479	0.09725	0.9717	0.7349	1.285	typed	A	G	0.3445	0.09789	0.08817	1.121	0.8956	1.403	typed
rs116057332	10	33299790	T	3	0.2859	0.4446	T	C	0.03451	0.004255	0.02222	0.1845	0.03998	0.8518	T	C	0.1276	0.003401	0.01547	0.2146	0.02962	1.554	imputed	T	C	0.4544	0.01663	0.01279	1.31	0.6672	2.572	imputed	#N/A	#N/A	#N/A	#N/A	#N/A	#N/A	#N/A	#N/A	imputed
rs7958201	12	52624945	A	4	0.2863	0.926	A	C	0.0376	0.1574	0.2111	0.6877	0.4872	0.9706	A	C	0.4829	0.1773	0.1944	0.8941	0.6539	1.222	imputed	A	C	0.7371	0.2248	0.2186	1.036	0.8503	1.263	imputed	A	C	0.6248	0.186	0.193	0.9553	0.803	1.137	imputed
rs904911	1	16126932	T	4	0.2863	0.9061	T	C	0.002808	0.2979	0.3933	0.6441	0.486	0.8537	T	C	0.4095	0.3776	0.3539	1.108	0.868	1.415	imputed	T	C	0.1846	0.301	0.3287	0.8835	0.742	1.052	imputed	T	C	0.9701	0.3485	0.3492	0.9972	0.8676	1.146	imputed
rs12206921	6	112557569	A	4	0.2865	0.9379	A	G	0.03086	0.2404	0.3067	0.7214	0.5402	0.9635	A	G	0.6839	0.2653	0.2763	0.9466	0.7267	1.233	imputed	A	G	0.9617	0.2749	0.2758	0.9953	0.8299	1.194	imputed	A	G	0.8287	0.2669	0.2704	0.9828	0.8467	1.141	imputed
rs113210477	13	45915512	T	4	0.2866	1.1305	T	C	0.04353	0.1362	0.09333	1.564	1.024	2.391	T	C	0.1257	0.1404	0.1114	1.311	0.927	1.855	imputed	T	C	0.2791	0.1084	0.1242	0.8626	0.6682	1.113	imputed	T	C	0.4304	0.1205	0.1115	1.091	0.8885	1.34	imputed
rs3814526	9	130910687	G	4	0.2875	1.178	G	A	0.01762	0.05319	0.02222	2.56	1.2	5.46	G	A	0.9241	0.04422	0.04304	1.028	0.5831	1.812	typed	G	A	0.7907	0.03791	0.03571	1.062	0.694	1.626	typed	G	A	0.7522	0.04842	0.04604	1.055	0.7716	1.441	typed
rs1061660	22	30819628	C	4	0.2885	0.909	C	T	0.03693	0.2638	0.3267	0.7255	0.5405	0.9737	C	T	0.8798	0.2882	0.2924	0.9801	0.7552	1.272	typed	C	T	0.05171	0.2589	0.2976	0.8254	0.6865	0.9925	typed	C	T	0.3442	0.3095	0.2938	1.076	0.9321	1.241	typed
rs919041	11	35162801	C	4	0.289	1.1756	C	T	0.002563	0.1362	0.07111	2.013	1.291	3.138	C	T	0.4196	0.08904	0.07613	1.189	0.7814	1.808	imputed	C	T	0.8002	0.0942	0.09756	0.9635	0.732	1.268	imputed	C	T	0.806	0.05769	0.0598	0.9628	0.7226	1.283	imputed
rs34137953	8	39800294	A	4	0.2895	0.9011	A	G	0.005359	0.1681	0.2467	0.6273	0.4553	0.8642	A	G	0.9053	0.1828	0.1856	0.9816	0.7222	1.334	imputed	A	G	0.5952	0.1934	0.1844	1.062	0.859	1.314	imputed	A	G	0.3963	0.1628	0.1746	0.9217	0.771	1.102	imputed
rs11247854	1	26399230	G	3	0.2897	0.9295	G	A	0.0476	0.2596	0.32	0.7405	0.554	0.9898	#N/A	#N/A	#N/A	#N/A	#N/A	#N/A	#N/A	#N/A	imputed	G	A	0.8699	0.3377	0.341	0.9848	0.8274	1.172	typed	G	A	0.6912	0.2926	0.2992	0.9692	0.8372	1.122	typed
rs117659334	11	86170669	C	2	0.2966	1.8003	C	T	0.03339	0.02979	0.008889	3.5	1.134	10.8	#N/A	#N/A	#N/A	#N/A	#N/A	#N/A	#N/A	#N/A	imputed	C	T	0.7566	0.01435	0.01272	1.117	0.5725	2.18	imputed	#N/A	#N/A	#N/A	#N/A	#N/A	#N/A	#N/A	#N/A	imputed
rs57220406	5	148289966	G	4	0.2968	1.201	G	A	0.03549	0.0617	0.03111	2.055	1.067	3.958	G	A	0.4756	0.02721	0.03512	0.7706	0.3765	1.577	imputed	G	A	0.09095	0.05701	0.04125	1.396	0.9654	2.019	imputed	G	A	0.8716	0.04421	0.04542	0.9722	0.7026	1.345	imputed
rs2013745	1	16126676	A	4	0.2982	0.9022	A	G	0.001417	0.2915	0.3933	0.6235	0.4698	0.8277	A	G	0.3867	0.3767	0.3518	1.114	0.8721	1.424	imputed	A	G	0.2047	0.3	0.3265	0.8876	0.7446	1.058	imputed	A	G	0.982	0.3458	0.3454	1.002	0.8707	1.152	imputed
rs139426882	20	33777037	C	2	0.2988	1.6095	C	T	0.01867	0.05044	0.0137	2.754	1.208	6.279	#N/A	#N/A	#N/A	#N/A	#N/A	#N/A	#N/A	#N/A	imputed	#N/A	#N/A	#N/A	#N/A	#N/A	#N/A	#N/A	#N/A	imputed	C	T	0.6891	0.02866	0.0263	1.089	0.7328	1.619	imputed
rs59458267	14	51849674	C	4	0.2997	0.9083	C	T	0.03219	0.07872	0.1222	0.6079	0.3897	0.9482	C	T	0.6275	0.1172	0.1082	1.097	0.7551	1.593	imputed	C	T	0.7873	0.1102	0.1139	0.9627	0.7398	1.253	imputed	C	T	0.4607	0.1021	0.1104	0.9168	0.7367	1.141	imputed
rs4730738	7	116081121	T	4	0.2998	1.0834	T	C	0.03065	0.2511	0.1911	1.439	1.043	1.985	T	C	0.219	0.2721	0.2409	1.184	0.9042	1.552	typed	T	C	0.8979	0.2572	0.2597	0.9872	0.8188	1.19	imputed	T	C	0.803	0.2307	0.2345	0.979	0.8355	1.147	imputed
rs3807738	7	77729454	C	3	0.301	0.9206	C	G	0.04271	0.2447	0.3044	0.7275	0.5388	0.9824	#N/A	#N/A	#N/A	#N/A	#N/A	#N/A	#N/A	#N/A	imputed	C	G	0.5425	0.2192	0.2308	0.9402	0.7783	1.136	imputed	C	G	0.9272	0.2653	0.2638	1.007	0.8655	1.173	imputed
rs55700237	5	148292512	A	4	0.302	1.21	A	G	0.03549	0.0617	0.03111	2.055	1.067	3.958	A	G	0.2827	0.02041	0.03175	0.637	0.2798	1.45	imputed	A	G	0.0957	0.0537	0.03867	1.407	0.9593	2.062	imputed	A	G	0.8861	0.04421	0.04316	1.025	0.741	1.419	imputed
rs72729583	14	69149556	G	4	0.3034	0.8849	G	T	0.03102	0.07447	0.1183	0.6038	0.3859	0.9446	G	T	0.6017	0.06897	0.07727	0.8818	0.5498	1.414	imputed	G	T	0.6276	0.05327	0.05826	0.9105	0.6346	1.306	imputed	G	T	0.6421	0.06559	0.06159	1.072	0.8119	1.415	imputed
rs79828299	9	130921912	G	3	0.304	1.2685	G	C	0.01251	0.05532	0.02222	2.675	1.259	5.683	#N/A	#N/A	#N/A	#N/A	#N/A	#N/A	#N/A	#N/A	imputed	G	C	0.7991	0.03682	0.03473	1.061	0.6888	1.633	imputed	G	C	0.9565	0.04545	0.04505	1.009	0.732	1.392	imputed
rs1877782	15	90703836	A	4	0.3045	0.896	A	G	0.001397	0.2021	0.2933	0.5882	0.428	0.8082	A	G	0.5219	0.2449	0.2619	0.915	0.6971	1.201	typed	A	G	0.5257	0.2263	0.2148	1.069	0.8782	1.301	typed	A	G	0.898	0.2421	0.2441	0.9894	0.8479	1.155	typed
rs704077	12	89743936	C	3	0.3048	0.8419	C	G	0.01621	0.03617	0.07556	0.4773	0.265	0.8599	#N/A	#N/A	#N/A	#N/A	#N/A	#N/A	#N/A	#N/A	imputed	C	G	0.8278	0.07976	0.08241	0.9661	0.7186	1.299	imputed	C	G	0.8797	0.06131	0.06263	0.9776	0.7406	1.29	imputed
rs7394448	11	16940134	G	4	0.3048	1.246	G	T	0.04321	0.04255	0.01778	2.391	1.048	5.454	G	T	0.1174	0.05102	0.03342	1.528	0.8987	2.599	typed	G	T	0.4097	0.04147	0.03473	1.206	0.7884	1.846	imputed	G	T	0.2199	0.03072	0.03918	0.7748	0.5265	1.14	imputed
rs704084	12	89778237	C	4	0.3055	0.8817	C	T	0.01138	0.06383	0.1133	0.5347	0.3331	0.8584	C	T	0.8892	0.07483	0.07707	0.9688	0.6201	1.513	typed	C	T	0.6027	0.08768	0.09437	0.9246	0.6979	1.225	typed	C	T	0.7978	0.08526	0.08273	1.034	0.8133	1.314	typed
rs6866383	5	1118478	T	2	0.306	1.355	T	C	0.01545	0.1149	0.06889	1.838	1.136	2.972	T	C	0.9484	0.08519	0.08406	1.015	0.6527	1.577	imputed	#N/A	#N/A	#N/A	#N/A	#N/A	#N/A	#N/A	#N/A	imputed	#N/A	#N/A	#N/A	#N/A	#N/A	#N/A	#N/A	#N/A	imputed
rs12717365	14	22694065	T	3	0.3084	1.1195	T	A	0.003397	0.4979	0.3978	1.495	1.15	1.944	#N/A	#N/A	#N/A	#N/A	#N/A	#N/A	#N/A	#N/A	imputed	T	A	0.505	0.4242	0.4098	1.061	0.8992	1.251	imputed	T	A	0.5567	0.4389	0.4495	0.9585	0.8384	1.096	imputed
rs4808716	19	18026794	A	2	0.3092	1.2267	A	G	0.009771	0.2851	0.2089	1.51	1.113	2.048	A	G	0.9405	0.2483	0.2463	1.01	0.7718	1.323	typed	#N/A	#N/A	#N/A	#N/A	#N/A	#N/A	#N/A	#N/A	imputed	#N/A	#N/A	#N/A	#N/A	#N/A	#N/A	#N/A	#N/A	imputed
rs760010	14	22628154	A	3	0.312	1.0936	A	T	0.0159	0.3851	0.3089	1.427	1.076	1.892	#N/A	#N/A	#N/A	#N/A	#N/A	#N/A	#N/A	#N/A	imputed	A	T	0.7395	0.3609	0.3538	1.03	0.8705	1.22	imputed	A	T	0.9603	0.3493	0.3501	0.9962	0.8648	1.148	imputed
rs10412204	19	46734943	C	4	0.3121	1.0728	C	T	0.02605	0.2489	0.1889	1.469	1.055	2.046	C	T	0.6882	0.2245	0.2348	0.9442	0.7132	1.25	typed	C	T	0.6967	0.2275	0.2204	1.042	0.8558	1.269	typed	C	T	0.6353	0.2547	0.2473	1.04	0.8927	1.211	typed
rs2352213	15	90704489	G	4	0.315	0.9097	G	A	0.004232	0.2064	0.2889	0.627	0.4589	0.8568	G	A	0.5536	0.2448	0.2607	0.9206	0.7003	1.21	imputed	G	A	0.7687	0.222	0.2165	1.032	0.8461	1.258	imputed	G	A	0.9288	0.2457	0.2443	1.008	0.8624	1.177	imputed
rs667463	9	114567760	T	4	0.317	0.936	T	C	0.04163	0.3681	0.4378	0.7595	0.5865	0.9834	T	C	0.5097	0.415	0.4346	0.9228	0.7269	1.172	typed	T	C	0.3598	0.4597	0.4795	0.922	0.7813	1.088	typed	T	C	0.4166	0.4621	0.4476	1.06	0.9276	1.212	typed
rs6951935	7	77728757	A	4	0.3179	0.9355	A	G	0.02674	0.2383	0.3022	0.7002	0.5147	0.9526	A	G	0.8638	0.2653	0.2699	0.977	0.7488	1.275	imputed	A	G	0.616	0.2233	0.2329	0.9509	0.7882	1.147	imputed	A	G	0.8872	0.2674	0.2652	1.012	0.869	1.178	imputed
rs13259686	8	134228999	A	3	0.3201	0.7077	A	G	0.04871	0.01915	0.04222	0.4318	0.1911	0.9757	A	G	0.3567	0.02721	0.01944	1.411	0.6785	2.935	imputed	#N/A	#N/A	#N/A	#N/A	#N/A	#N/A	#N/A	#N/A	imputed	A	G	0.1049	0.01064	0.01838	0.5696	0.2989	1.085	imputed
rs3809174	12	52625905	G	4	0.3261	0.932	G	T	0.03317	0.1617	0.2178	0.6862	0.4893	0.9624	G	T	0.6195	0.1884	0.2004	0.9267	0.686	1.252	imputed	G	T	0.7525	0.2283	0.2224	1.034	0.85	1.257	imputed	G	T	0.6769	0.1906	0.1965	0.9622	0.8103	1.143	imputed
rs151119335	7	41548461	A	3	0.3273	0.5879	A	C	0.04903	0.008511	0.02667	0.3074	0.09763	0.9676	A	C	0.2609	0.003401	0.01048	0.32	0.0439	2.333	imputed	A	C	0.5861	0.01559	0.01275	1.216	0.6217	2.377	imputed	#N/A	#N/A	#N/A	#N/A	#N/A	#N/A	#N/A	#N/A	imputed
rs11625840	14	22627848	A	4	0.3276	1.114	A	G	0.0002661	0.3798	0.2622	1.724	1.295	2.294	A	G	0.4033	0.3021	0.3258	0.8953	0.6907	1.16	typed	A	G	0.555	0.3005	0.2885	1.057	0.8861	1.262	imputed	A	G	0.9002	0.3231	0.321	1.01	0.8741	1.166	imputed
rs6556899	5	95404031	T	4	0.3285	0.9391	T	C	0.03233	0.3043	0.3711	0.728	0.5481	0.9669	T	C	0.8512	0.3673	0.3619	1.024	0.8012	1.308	imputed	T	C	0.68	0.4242	0.4153	1.037	0.879	1.224	imputed	T	C	0.2507	0.3589	0.3793	0.919	0.8017	1.054	imputed
rs114797970	3	126501501	T	4	0.3303	1.1827	T	C	0.03405	0.05319	0.02444	2.224	1.081	4.578	T	C	0.223	0.05102	0.03703	1.402	0.8142	2.414	imputed	T	C	0.4266	0.04384	0.05127	0.8458	0.5706	1.254	imputed	T	C	0.7174	0.04	0.03754	1.069	0.7582	1.508	imputed
rs9803636	1	95194033	A	2	0.3303	1.5583	A	G	0.008722	0.06383	0.02667	2.598	1.295	5.212	#N/A	#N/A	#N/A	#N/A	#N/A	#N/A	#N/A	#N/A	imputed	#N/A	#N/A	#N/A	#N/A	#N/A	#N/A	#N/A	#N/A	imputed	A	G	0.8403	0.04069	0.03926	1.038	0.7384	1.458	imputed
rs237742	20	47903344	T	4	0.3306	1.0721	T	C	0.04577	0.1766	0.1289	1.478	1.017	2.15	T	C	0.5065	0.1667	0.1523	1.113	0.8115	1.527	imputed	T	C	0.7837	0.2014	0.1967	1.031	0.8383	1.268	imputed	T	C	0.8568	0.16	0.1624	0.9824	0.8184	1.179	imputed
rs11784532	8	40016464	C	4	0.331	0.9303	C	T	0.0385	0.2021	0.2622	0.7183	0.5291	0.9753	C	T	0.4479	0.2075	0.2266	0.8941	0.6696	1.194	imputed	C	T	0.4785	0.2245	0.2118	1.078	0.8843	1.314	imputed	C	T	0.5559	0.2089	0.2177	0.9497	0.8071	1.118	imputed
rs237739	20	47904143	C	4	0.3319	1.071	C	T	0.04771	0.1766	0.1289	1.469	1.013	2.129	C	T	0.5065	0.1667	0.1523	1.113	0.8115	1.527	imputed	C	T	0.7837	0.2014	0.1967	1.031	0.8383	1.268	imputed	C	T	0.8568	0.16	0.1624	0.9824	0.8184	1.179	imputed
rs237740	20	47903784	T	4	0.3319	1.071	T	C	0.04771	0.1766	0.1289	1.469	1.013	2.129	T	C	0.5065	0.1667	0.1523	1.113	0.8115	1.527	imputed	T	C	0.7837	0.2014	0.1967	1.031	0.8383	1.268	imputed	T	C	0.8568	0.16	0.1624	0.9824	0.8184	1.179	imputed
rs1076546	14	22626948	T	3	0.3329	1.1096	T	A	0.009996	0.2809	0.2067	1.523	1.114	2.081	#N/A	#N/A	#N/A	#N/A	#N/A	#N/A	#N/A	#N/A	imputed	T	A	0.8922	0.2278	0.2303	0.9861	0.8125	1.197	imputed	T	A	0.8191	0.2447	0.2412	1.019	0.8721	1.192	imputed
rs7114741	11	95710993	T	4	0.3335	0.8891	T	G	0.01225	0.07872	0.1311	0.564	0.3641	0.8735	T	G	0.4825	0.09864	0.112	0.8694	0.5883	1.285	imputed	T	G	0.4865	0.1055	0.09647	1.107	0.8425	1.455	imputed	T	G	0.7154	0.09579	0.0997	0.9565	0.7625	1.2	imputed
rs34201592	7	148842403	C	3	0.3336	1.0753	C	G	0.04565	0.3915	0.3289	1.344	1.013	1.783	#N/A	#N/A	#N/A	#N/A	#N/A	#N/A	#N/A	#N/A	imputed	C	G	0.7325	0.3893	0.3965	0.9693	0.8175	1.149	imputed	C	G	0.4232	0.3726	0.3587	1.061	0.9244	1.219	imputed
rs75077269	19	45195238	C	2	0.3357	0.7056	C	A	0.006479	0.05106	0.1	0.4756	0.2821	0.8018	#N/A	#N/A	#N/A	#N/A	#N/A	#N/A	#N/A	#N/A	imputed	#N/A	#N/A	#N/A	#N/A	#N/A	#N/A	#N/A	#N/A	imputed	C	A	0.9244	0.05	0.05076	0.984	0.7174	1.35	imputed
rs1942673	18	13797742	T	2	0.3373	0.8358	T	C	0.008617	0.3979	0.4844	0.6893	0.5257	0.9039	T	C	0.9846	0.472	0.4714	1.002	0.789	1.273	imputed	#N/A	#N/A	#N/A	#N/A	#N/A	#N/A	#N/A	#N/A	imputed	#N/A	#N/A	#N/A	#N/A	#N/A	#N/A	#N/A	#N/A	imputed
rs55782844	12	52611710	A	2	0.3385	1.2478	A	G	0.002254	0.3851	0.2889	1.581	1.187	2.107	A	G	0.9713	0.3448	0.3459	0.9954	0.7741	1.28	imputed	#N/A	#N/A	#N/A	#N/A	#N/A	#N/A	#N/A	#N/A	imputed	#N/A	#N/A	#N/A	#N/A	#N/A	#N/A	#N/A	#N/A	imputed
rs74620303	17	58169289	T	4	0.3389	1.1279	T	G	0.02707	0.09787	0.05778	1.799	1.082	2.989	T	G	0.6908	0.07746	0.08409	0.9119	0.579	1.436	imputed	T	G	0.2677	0.07794	0.0657	1.209	0.8781	1.663	imputed	T	G	0.7939	0.09101	0.09378	0.9678	0.7671	1.221	imputed
rs73122731	20	44407431	T	3	0.339	1.2076	T	A	0.01025	0.08085	0.04	2.218	1.225	4.017	#N/A	#N/A	#N/A	#N/A	#N/A	#N/A	#N/A	#N/A	imputed	T	A	0.7272	0.05875	0.0625	0.9386	0.6686	1.318	imputed	T	A	0.6424	0.06448	0.0605	1.071	0.8142	1.409	imputed
rs17593068	11	67350932	T	3	0.3413	1.1207	T	G	0.01963	0.4362	0.3689	1.459	1.07	1.988	T	G	0.3089	0.375	0.4052	0.8798	0.6875	1.126	imputed	#N/A	#N/A	#N/A	#N/A	#N/A	#N/A	#N/A	#N/A	imputed	T	G	0.07191	0.4722	0.44	1.14	0.9958	1.306	imputed
rs145418322	11	61463652	A	4	0.3422	0.6764	A	G	0.02689	0.002128	0.02222	0.09188	0.01166	0.7237	A	G	0.3008	0.003425	0.00966	0.3501	0.04794	2.556	imputed	A	G	0.5079	0.01675	0.0133	1.268	0.649	2.476	imputed	A	G	0.6206	0.009554	0.01143	0.8327	0.419	1.655	imputed
rs7767264	6	138177458	G	4	0.3428	1.1221	G	T	0.03485	0.1064	0.06667	1.705	1.051	2.766	G	T	0.2165	0.08844	0.06946	1.304	0.8561	1.985	imputed	G	T	0.6061	0.08353	0.0899	0.9219	0.6865	1.238	imputed	G	T	0.9491	0.08085	0.08148	0.9916	0.7756	1.268	imputed
rs17002254	4	77771465	C	4	0.3429	0.8504	C	T	0.03385	0.02553	0.05333	0.4507	0.2197	0.9247	C	T	0.9199	0.02721	0.0282	0.9631	0.4625	2.005	imputed	C	T	0.8839	0.019	0.01815	1.049	0.5706	1.927	imputed	C	T	0.8169	0.02526	0.02659	0.9482	0.6188	1.453	imputed
rs6879095	5	139729152	A	4	0.3446	0.9046	A	G	0.006405	0.4191	0.5111	0.6855	0.5259	0.8935	A	G	0.03669	0.3844	0.4462	0.7704	0.6032	0.984	imputed	A	G	0.6061	0.4882	0.4769	1.046	0.8882	1.232	imputed	A	G	0.194	0.4874	0.4641	1.098	0.9607	1.254	imputed
rs79956292	9	117762305	T	2	0.3461	0.568	T	C	0.02701	0.01064	0.03333	0.3043	0.1087	0.8519	T	C	0.9802	0.01712	0.01693	1.012	0.4036	2.536	imputed	#N/A	#N/A	#N/A	#N/A	#N/A	#N/A	#N/A	#N/A	imputed	#N/A	#N/A	#N/A	#N/A	#N/A	#N/A	#N/A	#N/A	imputed
rs1078721	5	148357999	T	4	0.3483	0.9257	T	C	0.04361	0.1894	0.2444	0.7099	0.5129	0.9824	T	C	0.7414	0.2109	0.219	0.952	0.7108	1.275	imputed	T	C	0.3644	0.2133	0.1974	1.103	0.9015	1.349	imputed	T	C	0.2175	0.1905	0.2084	0.8935	0.7541	1.059	imputed
rs28365903	14	24836815	G	3	0.3487	1.1626	G	C	0.007033	0.2021	0.1333	1.654	1.157	2.365	#N/A	#N/A	#N/A	#N/A	#N/A	#N/A	#N/A	#N/A	imputed	G	C	0.1904	0.1719	0.1508	1.167	0.936	1.456	imputed	G	C	0.2492	0.1554	0.1711	0.8928	0.7435	1.072	imputed
rs62197708	2	187426673	T	3	0.3494	1.1252	T	C	0.04012	0.166	0.1178	1.508	1.028	2.21	T	C	0.4672	0.1319	0.1475	0.8778	0.6177	1.247	imputed	#N/A	#N/A	#N/A	#N/A	#N/A	#N/A	#N/A	#N/A	imputed	T	C	0.2673	0.1641	0.1494	1.114	0.9296	1.336	imputed
rs2758840	6	86304625	C	4	0.3499	0.9419	C	A	0.03846	0.3234	0.3911	0.7462	0.5693	0.9781	C	A	0.3367	0.4048	0.3769	1.126	0.884	1.434	imputed	C	A	0.6154	0.3258	0.3363	0.9548	0.8037	1.134	imputed	C	A	0.4152	0.3674	0.3816	0.9411	0.8194	1.081	imputed
rs4615902	1	203258685	G	3	0.351	1.0959	G	C	0.008923	0.5021	0.42	1.477	1.11	1.964	#N/A	#N/A	#N/A	#N/A	#N/A	#N/A	#N/A	#N/A	imputed	G	C	0.8406	0.4929	0.4885	1.018	0.8648	1.198	imputed	G	C	0.7977	0.48	0.4845	0.9815	0.8573	1.124	imputed
rs61763608	2	187455911	C	4	0.3513	1.1151	C	T	0.03389	0.08723	0.05111	1.82	1.06	3.124	C	T	0.5828	0.05442	0.06245	0.8659	0.5179	1.448	imputed	C	T	0.5175	0.08115	0.07381	1.114	0.8152	1.523	imputed	C	T	0.853	0.06737	0.06571	1.027	0.7872	1.34	imputed
rs8058362	16	48645316	C	4	0.3518	0.9277	C	T	0.03956	0.3106	0.3778	0.7469	0.5694	0.9797	C	T	0.8722	0.3299	0.3344	0.9792	0.7575	1.266	imputed	C	T	0.1383	0.2986	0.3284	0.8671	0.7245	1.038	imputed	C	T	0.311	0.3253	0.3087	1.082	0.9361	1.251	imputed
rs3737897	1	63833436	G	3	0.3536	1.1934	G	C	0.01005	0.1	0.05333	2.01	1.196	3.377	#N/A	#N/A	#N/A	#N/A	#N/A	#N/A	#N/A	#N/A	imputed	G	C	0.5722	0.05097	0.05663	0.8935	0.6155	1.297	imputed	G	C	0.4835	0.09121	0.08404	1.094	0.8627	1.386	imputed
rs952489	11	35031576	G	4	0.3542	0.9144	G	A	0.03023	0.2894	0.3578	0.7275	0.5493	0.9634	G	A	0.3234	0.3138	0.2865	1.136	0.8818	1.464	imputed	G	A	0.7092	0.3074	0.2998	1.037	0.8652	1.242	imputed	G	A	0.01497	0.2276	0.267	0.8062	0.6839	0.9504	imputed
rs6681722	1	19874384	C	4	0.3545	1.0708	C	A	0.0436	0.2191	0.1667	1.435	1.019	2.022	C	A	0.4504	0.1979	0.1803	1.123	0.831	1.517	imputed	C	A	0.7575	0.2172	0.2116	1.033	0.8478	1.259	imputed	C	A	0.6595	0.1716	0.1777	0.9587	0.8024	1.145	imputed
rs4774470	15	63312119	G	4	0.3555	1.0686	G	A	0.03975	0.3043	0.2422	1.373	1.022	1.843	G	A	0.3939	0.2993	0.2763	1.118	0.8647	1.447	imputed	G	A	0.4217	0.2216	0.2363	0.9189	0.7549	1.119	imputed	G	A	0.5977	0.2758	0.2674	1.043	0.8987	1.211	imputed
rs117119227	10	81081016	T	3	0.3564	1.5865	T	C	0.03339	0.02979	0.008889	3.5	1.134	10.8	T	C	0.3065	0.006803	0.01403	0.4776	0.1159	1.969	imputed	T	C	0.1878	0.0119	0.006623	1.817	0.7787	4.24	imputed	#N/A	#N/A	#N/A	#N/A	#N/A	#N/A	#N/A	#N/A	imputed
rs73122729	20	44407391	G	3	0.3566	1.1855	G	C	0.01569	0.08085	0.04222	2.091	1.166	3.751	#N/A	#N/A	#N/A	#N/A	#N/A	#N/A	#N/A	#N/A	imputed	G	C	0.7272	0.05875	0.0625	0.9386	0.6686	1.318	imputed	G	C	0.6424	0.06448	0.0605	1.071	0.8142	1.409	imputed
rs117142753	10	81080569	A	3	0.3573	1.5851	A	G	0.03339	0.02979	0.008889	3.5	1.134	10.8	A	G	0.3065	0.006803	0.01403	0.4776	0.1159	1.969	imputed	A	G	0.1896	0.01188	0.006623	1.813	0.7769	4.23	imputed	#N/A	#N/A	#N/A	#N/A	#N/A	#N/A	#N/A	#N/A	imputed
rs3743780	16	48647480	G	4	0.3573	0.9288	G	A	0.04365	0.3043	0.3689	0.7474	0.567	0.9851	G	A	0.8722	0.3299	0.3344	0.9792	0.7575	1.266	imputed	G	A	0.1383	0.2986	0.3284	0.8671	0.7245	1.038	imputed	G	A	0.311	0.3253	0.3087	1.082	0.9361	1.251	imputed
rs10490310	2	75504552	C	4	0.359	1.1625	C	T	0.02057	0.05957	0.02667	2.312	1.157	4.62	C	T	0.8454	0.05102	0.04847	1.054	0.621	1.789	imputed	C	T	0.4395	0.03837	0.0453	0.8422	0.556	1.276	imputed	C	T	0.2737	0.06051	0.0516	1.179	0.8915	1.559	imputed
rs17568331	2	75504615	G	4	0.359	1.1625	G	T	0.02057	0.05957	0.02667	2.312	1.157	4.62	G	T	0.8454	0.05102	0.04847	1.054	0.621	1.789	imputed	G	T	0.4395	0.03837	0.0453	0.8422	0.556	1.276	imputed	G	T	0.2737	0.06051	0.0516	1.179	0.8915	1.559	imputed
rs28475474	4	77771587	T	3	0.3592	0.8103	T	A	0.03385	0.02553	0.05333	0.4507	0.2197	0.9247	#N/A	#N/A	#N/A	#N/A	#N/A	#N/A	#N/A	#N/A	imputed	T	A	0.8839	0.019	0.01815	1.049	0.5706	1.927	imputed	T	A	0.8169	0.02526	0.02659	0.9482	0.6188	1.453	imputed
rs12730855	1	203259173	C	4	0.3599	1.0673	C	T	0.01646	0.4468	0.3689	1.41	1.072	1.855	C	T	0.7625	0.4218	0.4308	0.964	0.7599	1.223	imputed	C	T	0.3586	0.4442	0.4242	1.084	0.9201	1.276	imputed	C	T	0.704	0.4514	0.4581	0.9726	0.849	1.114	imputed
rs17002253	4	77771345	C	4	0.36	0.8537	C	T	0.03385	0.02553	0.05333	0.4507	0.2197	0.9247	C	T	0.9171	0.02721	0.02823	0.9618	0.4619	2.003	typed	C	T	0.8053	0.02014	0.01868	1.081	0.5971	1.959	typed	C	T	0.7837	0.02526	0.02684	0.9389	0.6128	1.439	typed
rs4637339	4	177715824	G	4	0.3608	0.9053	G	A	0.02321	0.06809	0.1133	0.5797	0.3661	0.9179	G	A	0.651	0.09524	0.1035	0.9116	0.6104	1.361	imputed	G	A	0.6794	0.09881	0.1043	0.9418	0.7181	1.235	imputed	G	A	0.6187	0.1097	0.1043	1.06	0.8537	1.315	imputed
rs72805667	2	56007206	C	4	0.3615	1.3165	C	T	0.02329	0.03191	0.008889	3.767	1.231	11.53	C	T	0.3303	0.006849	0.01366	0.4947	0.1199	2.041	imputed	C	T	0.2681	0.01781	0.01214	1.485	0.7622	2.892	imputed	C	T	0.9402	0.02225	0.02185	1.019	0.6461	1.606	imputed
rs6925458	6	3919215	T	4	0.3616	1.0877	T	G	0.02305	0.1638	0.1133	1.615	1.079	2.417	T	G	0.7233	0.1259	0.1331	0.9382	0.659	1.336	typed	T	G	0.4568	0.1626	0.1507	1.094	0.8727	1.372	imputed	T	G	0.9116	0.1501	0.1516	0.9886	0.8164	1.197	imputed
rs7163381	15	67414055	A	4	0.3641	1.0917	A	G	0.003399	0.2851	0.1956	1.577	1.171	2.124	A	G	0.4736	0.2449	0.264	0.9055	0.6902	1.188	typed	A	G	0.7674	0.2605	0.2664	0.9703	0.8022	1.174	imputed	A	G	0.2745	0.2777	0.2602	1.093	0.9394	1.272	imputed
rs117825767	6	160555340	A	2	0.3665	1.7229	A	G	0.001258	0.07234	0.02444	3.291	1.623	6.671	#N/A	#N/A	#N/A	#N/A	#N/A	#N/A	#N/A	#N/A	imputed	#N/A	#N/A	#N/A	#N/A	#N/A	#N/A	#N/A	#N/A	imputed	A	G	0.9209	0.05011	0.05092	0.9834	0.7188	1.345	imputed
rs117500639	17	33626336	T	3	0.367	0.6575	T	C	0.001181	0.008511	0.04889	0.1598	0.05416	0.4714	#N/A	#N/A	#N/A	#N/A	#N/A	#N/A	#N/A	#N/A	imputed	T	C	0.7725	0.01777	0.01613	1.101	0.5923	2.045	imputed	T	C	0.7328	0.02114	0.01943	1.089	0.6846	1.732	imputed
rs79438656	11	34999080	C	3	0.368	0.8786	C	G	0.04533	0.06383	0.1	0.5945	0.3616	0.9773	#N/A	#N/A	#N/A	#N/A	#N/A	#N/A	#N/A	#N/A	imputed	C	G	0.6023	0.08831	0.08214	1.087	0.8055	1.467	imputed	C	G	0.402	0.06842	0.07639	0.8881	0.6827	1.155	imputed
rs1569448	6	132437476	T	3	0.369	1.1277	T	C	0.005201	0.3809	0.2911	1.505	1.138	1.991	#N/A	#N/A	#N/A	#N/A	#N/A	#N/A	#N/A	#N/A	imputed	T	C	0.1803	0.3108	0.3389	0.8783	0.7328	1.053	imputed	T	C	0.07945	0.3533	0.3232	1.144	0.9921	1.319	imputed
rs4909605	8	135498161	C	3	0.3708	1.0952	C	G	0.01041	0.4319	0.3467	1.432	1.095	1.873	#N/A	#N/A	#N/A	#N/A	#N/A	#N/A	#N/A	#N/A	imputed	C	G	0.6302	0.3629	0.3526	1.045	0.8797	1.242	imputed	C	G	0.5644	0.3555	0.3654	0.9569	0.8302	1.103	imputed
rs523472	11	35031668	G	4	0.3752	0.9178	G	A	0.03519	0.2894	0.3556	0.7332	0.553	0.972	G	A	0.3234	0.3138	0.2865	1.136	0.8818	1.464	imputed	G	A	0.6596	0.3074	0.2984	1.044	0.8707	1.251	imputed	G	A	0.01511	0.2276	0.267	0.8064	0.6841	0.9506	imputed
rs7519043	1	16500523	C	3	0.3754	1.0904	C	T	0.01087	0.4638	0.38	1.435	1.094	1.882	#N/A	#N/A	#N/A	#N/A	#N/A	#N/A	#N/A	#N/A	imputed	C	T	0.5514	0.4378	0.451	0.9482	0.8026	1.12	imputed	C	T	0.5745	0.4356	0.4256	1.042	0.9093	1.194	imputed
rs8176378	14	103605175	A	2	0.3755	1.448	A	G	0.04776	0.04681	0.02222	2.221	1.027	4.802	A	G	0.9192	0.0274	0.0284	0.963	0.4649	1.995	imputed	#N/A	#N/A	#N/A	#N/A	#N/A	#N/A	#N/A	#N/A	imputed	#N/A	#N/A	#N/A	#N/A	#N/A	#N/A	#N/A	#N/A	imputed
rs6478677	9	127422179	C	3	0.3762	1.1027	C	G	0.00541	0.5404	0.4511	1.501	1.135	1.986	#N/A	#N/A	#N/A	#N/A	#N/A	#N/A	#N/A	#N/A	imputed	C	G	0.445	0.4679	0.484	0.9329	0.7871	1.106	imputed	C	G	0.5325	0.4968	0.4856	1.046	0.9142	1.198	imputed
rs2052378	8	39822638	A	4	0.3766	1.0817	A	G	0.01178	0.2426	0.1711	1.521	1.106	2.092	A	G	0.4153	0.1837	0.2035	0.8821	0.6524	1.193	imputed	A	G	0.839	0.1876	0.1842	1.023	0.8299	1.261	imputed	A	G	0.5097	0.2093	0.1998	1.06	0.8991	1.25	imputed
rs2231228	9	33443106	A	2	0.3768	1.2041	A	G	0.01629	0.2383	0.1733	1.518	1.089	2.116	#N/A	#N/A	#N/A	#N/A	#N/A	#N/A	#N/A	#N/A	imputed	A	G	0.9648	0.1908	0.1916	0.9951	0.8072	1.227	imputed	#N/A	#N/A	#N/A	#N/A	#N/A	#N/A	#N/A	#N/A	imputed
rs3809175	12	52625686	C	3	0.3797	0.92	C	G	0.03317	0.1617	0.2178	0.6862	0.4893	0.9624	#N/A	#N/A	#N/A	#N/A	#N/A	#N/A	#N/A	#N/A	imputed	C	G	0.7909	0.2282	0.2232	1.028	0.8452	1.251	imputed	C	G	0.6755	0.1906	0.1966	0.962	0.81	1.142	imputed
rs118090319	15	102178373	T	3	0.3798	0.7317	T	C	0.04067	0.006383	0.02444	0.2516	0.06925	0.9139	#N/A	#N/A	#N/A	#N/A	#N/A	#N/A	#N/A	#N/A	imputed	T	C	0.8429	0.01429	0.01326	1.075	0.543	2.129	imputed	T	C	0.7108	0.007447	0.008676	0.8562	0.3932	1.864	imputed
rs2317239	16	81480163	G	3	0.3805	0.8846	G	T	0.03696	0.1085	0.1556	0.6491	0.4367	0.9648	#N/A	#N/A	#N/A	#N/A	#N/A	#N/A	#N/A	#N/A	imputed	G	T	0.3191	0.1578	0.1422	1.13	0.8986	1.42	imputed	G	T	0.1312	0.1349	0.1545	0.8524	0.7003	1.038	imputed
rs2729461	8	39821879	A	4	0.3813	1.079	A	G	0.01423	0.2383	0.1689	1.505	1.094	2.07	A	G	0.4153	0.1837	0.2035	0.8821	0.6524	1.193	imputed	A	G	0.839	0.1876	0.1842	1.023	0.8299	1.261	imputed	A	G	0.5097	0.2093	0.1998	1.06	0.8991	1.25	imputed
rs1564979	16	48647017	A	4	0.3819	0.933	A	C	0.04706	0.3064	0.3711	0.7546	0.5754	0.9898	A	C	0.8782	0.3299	0.3342	0.9801	0.7583	1.267	imputed	A	C	0.1565	0.2974	0.3258	0.8724	0.7286	1.044	imputed	A	C	0.2908	0.3253	0.308	1.086	0.9393	1.256	imputed
rs6546663	2	71277450	G	4	0.3827	1.2777	G	T	0.02571	0.0383	0.01116	3.113	1.175	8.246	G	T	0.9762	0.01701	0.01678	1.014	0.4044	2.543	imputed	G	T	0.2921	0.01905	0.02602	0.7213	0.4041	1.288	imputed	G	T	0.1204	0.02114	0.01428	1.483	0.9256	2.377	imputed
rs9494883	6	138171466	G	3	0.3828	1.2978	G	A	0.02482	0.05532	0.02444	2.323	1.132	4.767	G	A	0.4521	0.03061	0.02364	1.301	0.6553	2.582	typed	#N/A	#N/A	#N/A	#N/A	#N/A	#N/A	#N/A	#N/A	imputed	G	A	0.4913	0.02542	0.02961	0.8553	0.561	1.304	imputed
rs9919758	12	52624148	T	4	0.3839	1.0892	T	C	0.001708	0.3851	0.2867	1.605	1.203	2.142	T	C	0.8303	0.3392	0.3331	1.028	0.7976	1.325	imputed	T	C	0.9262	0.3432	0.3413	1.009	0.8457	1.203	imputed	T	C	0.4505	0.3513	0.3648	0.9441	0.8195	1.088	imputed
rs12476782	2	191472880	A	4	0.384	1.1333	A	G	0.0002377	0.2617	0.1578	1.887	1.356	2.627	A	G	0.1926	0.2585	0.2257	1.197	0.9134	1.568	typed	A	G	0.1442	0.1881	0.2148	0.853	0.6959	1.046	imputed	A	G	0.5867	0.2355	0.2441	0.9551	0.8164	1.117	imputed
rs35284018	9	33464537	C	4	0.3845	1.0837	C	T	0.01368	0.2511	0.1822	1.515	1.097	2.09	C	T	0.4662	0.2313	0.2134	1.11	0.8381	1.471	imputed	C	T	0.829	0.2038	0.2	1.024	0.836	1.254	imputed	C	T	0.381	0.2294	0.243	0.9284	0.793	1.087	imputed
rs1338188	1	67029862	T	4	0.385	1.0712	T	C	0.04223	0.1936	0.1444	1.478	1.023	2.135	T	C	0.4288	0.1667	0.1495	1.135	0.8289	1.555	imputed	T	C	0.7163	0.1659	0.1718	0.9582	0.7694	1.193	typed	T	C	0.9595	0.1516	0.1509	1.005	0.8345	1.211	typed
rs7711072	5	47551	C	3	0.3853	1.1584	C	G	0.03246	0.06809	0.03556	2.002	1.076	3.725	#N/A	#N/A	#N/A	#N/A	#N/A	#N/A	#N/A	#N/A	imputed	C	G	0.9965	0.05529	0.05525	1.001	0.6946	1.442	imputed	C	G	0.9081	0.05297	0.05203	1.019	0.7575	1.37	imputed
rs9883329	3	172384590	C	4	0.3879	0.9434	C	T	0.02815	0.3	0.3711	0.7304	0.5555	0.9605	C	T	0.9231	0.3741	0.3713	1.012	0.7936	1.291	typed	C	T	0.5271	0.3709	0.3576	1.06	0.893	1.257	typed	C	T	0.3229	0.3589	0.3763	0.9294	0.8098	1.067	typed
rs1771715	9	110151668	A	4	0.3892	1.1017	A	G	0.03689	0.1085	0.06889	1.685	1.044	2.72	A	G	0.3344	0.09247	0.1109	0.8202	0.5485	1.226	imputed	A	G	0.977	0.09928	0.09966	0.9958	0.7585	1.307	imputed	A	G	0.1424	0.134	0.1168	1.168	0.9594	1.422	imputed
rs62513781	8	39822319	C	4	0.3898	0.9149	C	T	0.00559	0.1766	0.2556	0.6321	0.4605	0.8676	C	T	0.995	0.1888	0.1887	1.001	0.7378	1.358	imputed	C	T	0.3913	0.2041	0.1893	1.1	0.8939	1.353	imputed	C	T	0.4228	0.167	0.1782	0.927	0.7776	1.105	imputed
rs2543052	8	39821386	T	4	0.3925	1.0734	T	C	0.01937	0.2404	0.1733	1.467	1.072	2.008	T	C	0.4143	0.1837	0.2035	0.8819	0.6522	1.193	imputed	T	C	0.863	0.1881	0.1851	1.02	0.827	1.257	imputed	T	C	0.5116	0.2093	0.1999	1.06	0.8989	1.25	imputed
rs9936446	16	48645807	C	3	0.3925	0.9136	C	G	0.04569	0.3043	0.3689	0.7516	0.5718	0.9879	#N/A	#N/A	#N/A	#N/A	#N/A	#N/A	#N/A	#N/A	imputed	C	G	0.1575	0.2981	0.3265	0.8728	0.729	1.045	imputed	C	G	0.292	0.3259	0.3087	1.086	0.9391	1.256	imputed
rs1484286	15	59590597	A	4	0.3927	0.8937	A	C	0.03082	0.08085	0.1244	0.6047	0.3873	0.9443	A	C	0.4323	0.07143	0.08431	0.8312	0.524	1.319	imputed	A	C	0.8686	0.04869	0.05028	0.9673	0.6642	1.409	imputed	A	C	0.4548	0.06674	0.06029	1.114	0.8515	1.458	imputed
rs7714234	5	123997502	G	3	0.3936	1.1294	G	T	0.002542	0.2681	0.1822	1.658	1.203	2.284	#N/A	#N/A	#N/A	#N/A	#N/A	#N/A	#N/A	#N/A	imputed	G	T	0.4109	0.203	0.2182	0.9145	0.7465	1.12	imputed	G	T	0.6743	0.2112	0.2049	1.038	0.8793	1.226	imputed
rs11580121	1	235243264	G	3	0.3943	1.0976	G	A	0.02772	0.1894	0.1333	1.503	1.055	2.142	#N/A	#N/A	#N/A	#N/A	#N/A	#N/A	#N/A	#N/A	imputed	G	A	0.6195	0.1505	0.1582	0.9408	0.7477	1.184	typed	G	A	0.5574	0.1842	0.1761	1.055	0.8897	1.252	typed
rs2041960	14	77413244	A	3	0.3943	0.878	A	C	0.02717	0.09787	0.1467	0.6249	0.4158	0.939	#N/A	#N/A	#N/A	#N/A	#N/A	#N/A	#N/A	#N/A	imputed	A	C	0.2908	0.12	0.1055	1.156	0.8945	1.494	typed	A	C	0.1467	0.1221	0.1401	0.8534	0.6966	1.045	typed
rs3813600	1	85786166	A	4	0.3946	1.1129	A	G	0.01618	0.1298	0.08	1.744	1.12	2.716	A	G	0.2372	0.09524	0.1182	0.7867	0.5285	1.171	typed	A	G	0.8641	0.08592	0.0838	1.027	0.7695	1.37	imputed	A	G	0.196	0.1253	0.1104	1.151	0.9405	1.408	imputed
rs7808877	7	73027450	G	2	0.3948	1.147	G	C	0.03834	0.2787	0.2178	1.388	1.025	1.878	#N/A	#N/A	#N/A	#N/A	#N/A	#N/A	#N/A	#N/A	imputed	#N/A	#N/A	#N/A	#N/A	#N/A	#N/A	#N/A	#N/A	imputed	G	C	0.9893	0.2818	0.2816	1.001	0.8603	1.165	imputed
rs2729463	8	39822167	A	4	0.3963	1.0709	A	G	0.02411	0.234	0.1711	1.461	1.059	2.016	A	G	0.4153	0.1837	0.2035	0.8821	0.6524	1.193	imputed	A	G	0.839	0.1876	0.1842	1.023	0.8299	1.261	imputed	A	G	0.5097	0.2093	0.1998	1.06	0.8991	1.25	imputed
rs12320971	12	52634956	T	4	0.3966	1.0772	T	C	0.004649	0.3702	0.2822	1.535	1.149	2.05	T	C	0.8429	0.3322	0.3266	1.026	0.7979	1.319	imputed	T	C	0.8656	0.3321	0.3286	1.016	0.8528	1.21	imputed	T	C	0.5049	0.3443	0.356	0.951	0.8267	1.094	imputed
rs79231807	17	76588701	A	3	0.3973	0.8635	A	G	0.02367	0.05106	0.08889	0.5261	0.3056	0.9056	#N/A	#N/A	#N/A	#N/A	#N/A	#N/A	#N/A	#N/A	imputed	A	G	0.9122	0.06296	0.06415	0.9797	0.6924	1.386	imputed	A	G	0.8581	0.05447	0.05301	1.029	0.7616	1.391	imputed
rs2468842	11	18154120	A	4	0.3995	0.9094	A	C	0.001124	0.1638	0.2556	0.5749	0.4153	0.7958	A	C	0.7955	0.2143	0.2207	0.9626	0.7214	1.284	typed	A	C	0.5784	0.2321	0.2219	1.059	0.8736	1.283	imputed	A	C	0.7454	0.2421	0.2372	1.028	0.8789	1.202	imputed
rs73524015	8	8729297	A	2	0.3996	1.4822	A	G	0.0247	0.05106	0.02222	2.445	1.142	5.238	A	G	0.8876	0.04082	0.04254	0.9583	0.5309	1.73	imputed	#N/A	#N/A	#N/A	#N/A	#N/A	#N/A	#N/A	#N/A	imputed	#N/A	#N/A	#N/A	#N/A	#N/A	#N/A	#N/A	#N/A	imputed
rs12554849	9	72636743	C	4	0.4033	0.9115	C	T	0.02775	0.1681	0.2289	0.6896	0.4992	0.9526	C	T	0.3812	0.1769	0.1977	0.8708	0.6388	1.187	imputed	C	T	0.3051	0.1848	0.2024	0.8907	0.7213	1.1	imputed	C	T	0.1118	0.1853	0.1643	1.162	0.9751	1.384	imputed
rs1526485	7	83406731	T	4	0.4047	0.9547	T	C	0.04291	0.3191	0.3844	0.7481	0.5686	0.9842	T	C	0.7134	0.3571	0.3678	0.9551	0.7472	1.221	imputed	T	C	0.8742	0.3483	0.3516	0.9856	0.8308	1.169	imputed	T	C	0.8488	0.3737	0.3703	1.014	0.8845	1.163	imputed
rs2697524	3	123341962	C	4	0.4048	1.1417	C	T	0.04544	0.0617	0.03111	1.938	1.029	3.65	C	T	0.663	0.03741	0.04262	0.8702	0.4656	1.626	imputed	C	T	0.2975	0.04038	0.0319	1.267	0.8286	1.938	imputed	C	T	0.6776	0.03789	0.04086	0.9254	0.6545	1.308	imputed
rs820454	3	123342769	T	4	0.4048	1.1417	T	C	0.04544	0.0617	0.03111	1.938	1.029	3.65	T	C	0.663	0.03741	0.04262	0.8702	0.4656	1.626	imputed	T	C	0.2975	0.04038	0.0319	1.267	0.8286	1.938	imputed	T	C	0.6776	0.03789	0.04086	0.9254	0.6545	1.308	imputed
rs6104657	20	10738950	C	4	0.407	0.9126	C	A	0.00594	0.183	0.26	0.6298	0.4566	0.8687	C	A	0.651	0.2211	0.2102	1.069	0.8004	1.428	typed	C	A	0.3818	0.1706	0.1567	1.11	0.8884	1.386	typed	C	A	0.1645	0.1716	0.1912	0.8766	0.7351	1.045	typed
rs13077152	3	172384057	A	4	0.409	0.9319	A	G	0.01216	0.2957	0.3778	0.6998	0.533	0.9189	A	G	0.9087	0.3741	0.3708	1.014	0.7953	1.294	imputed	A	G	0.2808	0.3692	0.3464	1.104	0.9301	1.31	imputed	A	G	0.1669	0.3504	0.3749	0.9015	0.7843	1.036	imputed
rs221838	9	114567839	C	3	0.4099	0.9306	C	G	0.04255	0.3702	0.44	0.7617	0.5892	0.9847	#N/A	#N/A	#N/A	#N/A	#N/A	#N/A	#N/A	#N/A	imputed	C	G	0.3429	0.4597	0.4802	0.9196	0.7795	1.085	imputed	C	G	0.4139	0.4621	0.4475	1.061	0.9279	1.212	imputed
rs10488042	7	101652458	A	4	0.411	1.1295	A	G	0.0004874	0.1894	0.1089	2.075	1.39	3.098	A	G	0.595	0.1918	0.1794	1.085	0.8038	1.464	imputed	A	G	0.3124	0.1169	0.132	0.8748	0.683	1.12	imputed	A	G	0.7265	0.1613	0.166	0.9661	0.8045	1.16	imputed
rs8068233	17	55450074	A	4	0.4114	0.9098	A	G	0.01759	0.1489	0.2121	0.6572	0.4685	0.9217	A	G	0.0961	0.1678	0.2091	0.7636	0.5558	1.049	imputed	A	G	0.6655	0.2062	0.1986	1.048	0.8561	1.282	imputed	A	G	0.209	0.2326	0.2142	1.114	0.9495	1.307	imputed
rs79678759	2	224924362	A	4	0.4127	0.9021	A	G	0.03765	0.06383	0.1022	0.5876	0.3602	0.9586	A	G	0.3287	0.06463	0.08069	0.7898	0.4919	1.268	imputed	A	G	0.6779	0.06161	0.05733	1.079	0.7662	1.52	imputed	A	G	0.7794	0.07474	0.07211	1.039	0.8071	1.337	imputed
rs10402423	19	1546180	A	4	0.4129	0.9038	A	G	0.02139	0.07872	0.1244	0.5796	0.3683	0.9122	A	G	0.7214	0.1156	0.1089	1.068	0.7431	1.536	typed	A	G	0.1888	0.1126	0.1313	0.8348	0.6458	1.079	typed	A	G	0.4124	0.1242	0.1148	1.094	0.8924	1.341	typed
rs79708608	6	17865648	C	3	0.4173	0.6556	C	G	0.008781	0.004255	0.03111	0.1294	0.02906	0.5759	#N/A	#N/A	#N/A	#N/A	#N/A	#N/A	#N/A	#N/A	imputed	C	G	0.3173	0.02506	0.01874	1.339	0.7758	2.313	imputed	C	G	0.6572	0.007368	0.008845	0.8306	0.3818	1.807	imputed
rs11157829	14	52001770	G	3	0.4199	0.933	G	C	0.03113	0.4404	0.5133	0.7445	0.5729	0.9674	#N/A	#N/A	#N/A	#N/A	#N/A	#N/A	#N/A	#N/A	imputed	G	C	0.554	0.4834	0.4961	0.9487	0.8033	1.12	imputed	G	C	0.515	0.4746	0.463	1.048	0.9165	1.199	imputed
rs28626578	2	71328831	T	4	0.4203	0.9179	T	C	0.0356	0.07234	0.1133	0.6015	0.3787	0.9555	T	C	0.3215	0.09247	0.1114	0.8153	0.5445	1.221	imputed	T	C	0.88	0.1365	0.1342	1.02	0.7994	1.301	imputed	T	C	0.615	0.116	0.1102	1.058	0.8599	1.301	imputed
rs72715630	14	102197694	A	4	0.422	1.1243	A	G	0.02672	0.07234	0.03778	2.015	1.1	3.689	A	G	0.7388	0.06463	0.0598	1.084	0.6752	1.74	imputed	A	G	0.3261	0.05213	0.06264	0.8334	0.5893	1.179	imputed	A	G	0.3555	0.07415	0.06579	1.135	0.8799	1.464	imputed
rs6595700	5	125721193	C	3	0.4244	1.1694	C	G	0.03405	0.05319	0.02444	2.224	1.081	4.578	#N/A	#N/A	#N/A	#N/A	#N/A	#N/A	#N/A	#N/A	imputed	C	G	0.7185	0.04904	0.05266	0.9323	0.648	1.341	imputed	C	G	0.7081	0.03814	0.03564	1.074	0.7548	1.527	imputed
rs1150742	6	30028831	C	2	0.4245	1.1731	C	T	0.01853	0.3085	0.2378	1.442	1.071	1.942	C	T	0.7996	0.2789	0.2858	0.9666	0.7435	1.257	typed	#N/A	#N/A	#N/A	#N/A	#N/A	#N/A	#N/A	#N/A	imputed	#N/A	#N/A	#N/A	#N/A	#N/A	#N/A	#N/A	#N/A	imputed
rs5029926	6	138189515	G	3	0.4247	1.1261	G	A	0.02378	0.1043	0.06222	1.793	1.094	2.939	#N/A	#N/A	#N/A	#N/A	#N/A	#N/A	#N/A	#N/A	imputed	G	A	0.7779	0.08768	0.09121	0.9576	0.7189	1.276	imputed	G	A	0.8798	0.08421	0.08271	1.02	0.8019	1.297	imputed
rs5029930	6	138190684	C	3	0.4247	1.1261	C	A	0.02378	0.1043	0.06222	1.793	1.094	2.939	#N/A	#N/A	#N/A	#N/A	#N/A	#N/A	#N/A	#N/A	imputed	C	A	0.7779	0.08768	0.09121	0.9576	0.7189	1.276	imputed	C	A	0.8798	0.08421	0.08271	1.02	0.8019	1.297	imputed
rs719149	6	138192745	A	3	0.4263	1.1257	A	G	0.02378	0.1043	0.06222	1.793	1.094	2.939	#N/A	#N/A	#N/A	#N/A	#N/A	#N/A	#N/A	#N/A	imputed	A	G	0.7779	0.08768	0.09121	0.9576	0.7189	1.276	imputed	A	G	0.8827	0.08421	0.08275	1.019	0.8015	1.296	imputed
rs6704887	2	71277454	G	4	0.4265	1.2493	G	A	0.03108	0.03404	0.008929	3.346	1.146	9.773	G	A	0.8629	0.01701	0.01572	1.085	0.4318	2.724	imputed	G	A	0.2755	0.01786	0.02492	0.7062	0.389	1.282	imputed	G	A	0.2238	0.01899	0.01375	1.382	0.8432	2.264	imputed
rs2468841	11	18155214	T	4	0.4278	0.9187	T	C	0.002286	0.166	0.2511	0.5948	0.4294	0.8239	T	C	0.756	0.2143	0.222	0.9553	0.7158	1.275	imputed	T	C	0.5353	0.2333	0.2219	1.066	0.8794	1.292	imputed	T	C	0.7404	0.2421	0.2371	1.028	0.8794	1.202	imputed
rs2242543	14	22694331	A	4	0.4294	1.0939	A	G	0.0003765	0.3574	0.2489	1.748	1.294	2.36	A	G	0.3537	0.2721	0.2974	0.8819	0.6763	1.15	imputed	A	G	0.8677	0.272	0.2753	0.984	0.8216	1.179	imputed	A	G	0.7665	0.3095	0.3046	1.023	0.8859	1.182	imputed
rs143700055	1	156023884	A	4	0.4366	0.7005	A	G	0.03567	0.002128	0.02	0.1026	0.01289	0.8163	A	G	0.1845	0.003401	0.01278	0.2612	0.03595	1.897	imputed	A	G	0.6445	0.008314	0.006615	1.261	0.4929	3.226	imputed	A	G	0.565	0.01477	0.01247	1.19	0.6782	2.089	imputed
rs12312136	12	52624970	T	4	0.4368	1.0789	T	G	0.002367	0.3766	0.2822	1.588	1.187	2.125	T	G	0.8303	0.3392	0.3331	1.028	0.7976	1.325	imputed	T	G	0.9906	0.3415	0.3418	0.9989	0.8381	1.191	imputed	T	G	0.3604	0.3486	0.3648	0.9328	0.81	1.074	imputed
rs34633868	12	9874541	T	4	0.4399	0.9196	T	C	0.0103	0.1404	0.2067	0.626	0.4415	0.8878	T	C	0.3281	0.1736	0.152	1.168	0.8555	1.595	imputed	T	C	0.4255	0.1238	0.1357	0.9005	0.7043	1.151	imputed	T	C	0.9439	0.1439	0.143	1.007	0.833	1.218	imputed
rs3809173	12	52625918	T	4	0.4403	1.0794	T	G	0.001975	0.3787	0.2822	1.599	1.196	2.137	T	G	0.9068	0.3368	0.3335	1.015	0.7882	1.308	imputed	T	G	0.9777	0.3415	0.3409	1.003	0.8413	1.195	imputed	T	G	0.3566	0.3482	0.3644	0.9324	0.8098	1.074	imputed
rs62513780	8	39822172	A	4	0.441	0.9337	A	G	0.02242	0.1787	0.2422	0.6818	0.4946	0.9398	A	G	0.9609	0.1875	0.1887	0.9924	0.7317	1.346	imputed	A	G	0.3776	0.2041	0.1889	1.103	0.8964	1.357	imputed	A	G	0.4228	0.167	0.1782	0.927	0.7776	1.105	imputed
rs72758352	15	83949772	T	3	0.4439	1.1248	T	C	0.04263	0.09149	0.05556	1.73	1.031	2.904	#N/A	#N/A	#N/A	#N/A	#N/A	#N/A	#N/A	#N/A	imputed	T	C	0.6526	0.07317	0.068	1.079	0.7863	1.482	imputed	T	C	0.6118	0.06385	0.06852	0.9275	0.704	1.222	imputed
rs761723	20	23330720	G	4	0.4439	1.0516	G	A	0.02814	0.5106	0.44	1.373	1.042	1.809	G	A	0.5279	0.4558	0.4373	1.081	0.8493	1.375	imputed	G	A	0.9676	0.4952	0.4961	0.9965	0.8493	1.169	imputed	G	A	0.6002	0.4313	0.4407	0.9626	0.8411	1.102	imputed
rs785450	15	30141344	G	4	0.4453	0.925	G	A	0.00711	0.2745	0.36	0.6729	0.5078	0.8918	G	A	0.5827	0.2917	0.3071	0.9295	0.7163	1.206	imputed	G	A	0.5205	0.2862	0.2989	0.9394	0.7831	1.127	typed	G	A	0.1008	0.3179	0.2907	1.133	0.9836	1.306	typed
rs9862246	3	172383882	T	4	0.4455	0.9421	T	C	0.03189	0.3	0.3689	0.7337	0.5567	0.967	T	C	0.9251	0.3733	0.3705	1.012	0.7926	1.292	imputed	T	C	0.2808	0.3692	0.3464	1.104	0.9301	1.31	imputed	T	C	0.1619	0.3501	0.3749	0.9003	0.7831	1.035	imputed
rs4629950	9	137537213	T	2	0.446	0.8618	T	C	0.01624	0.3766	0.4533	0.7045	0.533	0.9311	T	C	0.7429	0.3889	0.3791	1.041	0.8172	1.327	imputed	#N/A	#N/A	#N/A	#N/A	#N/A	#N/A	#N/A	#N/A	imputed	#N/A	#N/A	#N/A	#N/A	#N/A	#N/A	#N/A	#N/A	imputed
rs59738549	10	116394226	G	2	0.4469	1.7066	G	C	0.03868	0.02553	0.006667	3.982	1.109	14.3	#N/A	#N/A	#N/A	#N/A	#N/A	#N/A	#N/A	#N/A	imputed	G	C	0.8321	0.0391	0.04088	0.9527	0.6212	1.461	imputed	#N/A	#N/A	#N/A	#N/A	#N/A	#N/A	#N/A	#N/A	imputed
rs4483916	18	46740119	C	4	0.4483	0.9201	C	T	0.01674	0.1787	0.2444	0.6657	0.4808	0.9218	C	T	0.4064	0.1939	0.1749	1.135	0.8415	1.531	imputed	C	T	0.4182	0.2268	0.2123	1.09	0.8939	1.328	imputed	C	T	0.06598	0.1603	0.1859	0.8357	0.697	1.002	imputed
rs62233778	22	47146932	T	2	0.4523	1.2995	T	C	0.04339	0.06596	0.03556	1.931	1.035	3.602	#N/A	#N/A	#N/A	#N/A	#N/A	#N/A	#N/A	#N/A	imputed	T	C	0.8277	0.05085	0.05293	0.9562	0.6513	1.404	imputed	#N/A	#N/A	#N/A	#N/A	#N/A	#N/A	#N/A	#N/A	imputed
rs79510127	10	81081676	C	3	0.4526	1.4486	C	T	0.03339	0.02979	0.008889	3.5	1.134	10.8	C	T	0.3068	0.006803	0.01403	0.4778	0.1159	1.97	imputed	C	T	0.3916	0.0119	0.008278	1.449	0.6454	3.252	imputed	#N/A	#N/A	#N/A	#N/A	#N/A	#N/A	#N/A	#N/A	imputed
rs16880826	6	72096620	A	3	0.4536	0.8631	A	T	0.02253	0.02466	0.06075	0.4428	0.2236	0.8769	#N/A	#N/A	#N/A	#N/A	#N/A	#N/A	#N/A	#N/A	imputed	A	T	0.9759	0.05476	0.05506	0.9942	0.692	1.428	imputed	A	T	0.7657	0.05839	0.0559	1.047	0.7869	1.393	imputed
rs13132235	4	103332490	C	3	0.4549	0.9305	C	G	0.01639	0.3638	0.44	0.7033	0.5313	0.9311	#N/A	#N/A	#N/A	#N/A	#N/A	#N/A	#N/A	#N/A	imputed	C	G	0.5734	0.408	0.3957	1.053	0.8867	1.251	imputed	C	G	0.8473	0.3676	0.371	0.9854	0.8553	1.135	imputed
rs11074223	15	85956590	A	4	0.4568	0.9145	A	G	0.03357	0.05745	0.09556	0.5691	0.3426	0.9453	A	G	0.9764	0.07092	0.0714	0.9931	0.6266	1.574	imputed	A	G	0.5201	0.06867	0.0618	1.122	0.8035	1.566	imputed	A	G	0.5611	0.07883	0.08459	0.9235	0.7162	1.191	imputed
rs10813995	9	33525041	A	3	0.4576	1.0805	A	T	0.02214	0.2702	0.2044	1.451	1.063	1.98	#N/A	#N/A	#N/A	#N/A	#N/A	#N/A	#N/A	#N/A	imputed	A	T	0.9742	0.197	0.1965	1.004	0.8151	1.236	imputed	A	T	0.6989	0.2456	0.2518	0.9679	0.8275	1.132	imputed
rs12567918	1	204026453	T	2	0.4601	1.1393	T	C	0.02449	0.5106	0.4356	1.367	1.048	1.784	T	C	0.7355	0.4514	0.4617	0.9601	0.7581	1.216	imputed	#N/A	#N/A	#N/A	#N/A	#N/A	#N/A	#N/A	#N/A	imputed	#N/A	#N/A	#N/A	#N/A	#N/A	#N/A	#N/A	#N/A	imputed
rs9494885	6	138172748	C	3	0.4602	1.141	C	T	0.01082	0.1085	0.06	1.926	1.177	3.149	#N/A	#N/A	#N/A	#N/A	#N/A	#N/A	#N/A	#N/A	imputed	C	T	0.5875	0.08293	0.08964	0.9176	0.6822	1.234	imputed	C	T	0.9959	0.08085	0.0808	1.001	0.7825	1.28	imputed
rs13077216	3	172384272	T	4	0.4606	0.9452	T	C	0.03386	0.3021	0.3711	0.7392	0.5629	0.9708	T	C	0.9087	0.3741	0.3708	1.014	0.7953	1.294	imputed	T	C	0.2833	0.3699	0.3473	1.103	0.9297	1.309	imputed	T	C	0.1857	0.3507	0.3741	0.9057	0.788	1.041	imputed
rs3815343	19	4247338	C	3	0.4634	0.9112	C	G	0.01367	0.2638	0.34	0.6893	0.5165	0.92	#N/A	#N/A	#N/A	#N/A	#N/A	#N/A	#N/A	#N/A	imputed	C	G	0.2797	0.3107	0.3333	0.9048	0.7611	1.076	imputed	C	G	0.1377	0.3006	0.2767	1.124	0.971	1.301	imputed
rs73453629	11	35162035	T	3	0.4635	1.1819	T	C	0.02169	0.09149	0.05111	1.889	1.112	3.211	T	C	0.5997	0.06507	0.05768	1.138	0.7027	1.842	imputed	T	C	0.3826	0.0637	0.07397	0.8623	0.628	1.184	imputed	#N/A	#N/A	#N/A	#N/A	#N/A	#N/A	#N/A	#N/A	imputed
rs622937	12	121581738	C	4	0.4639	0.9147	C	T	0.02557	0.05319	0.09333	0.5494	0.3289	0.9179	C	T	0.6648	0.09524	0.08779	1.092	0.733	1.627	imputed	C	T	0.6043	0.06057	0.06608	0.9097	0.6465	1.28	imputed	C	T	0.819	0.07872	0.07653	1.031	0.8033	1.324	imputed
rs13085421	3	27258733	G	4	0.4642	0.9135	G	A	0.04515	0.2766	0.3356	0.7299	0.5403	0.986	G	A	0.139	0.231	0.2706	0.8083	0.6097	1.072	imputed	G	A	0.2342	0.2838	0.3069	0.8884	0.7377	1.07	imputed	G	A	0.01203	0.2901	0.2505	1.22	1.053	1.414	imputed
rs2344080	15	85901589	G	3	0.4647	1.0608	G	C	0.03364	0.383	0.3133	1.351	1.03	1.771	#N/A	#N/A	#N/A	#N/A	#N/A	#N/A	#N/A	#N/A	imputed	G	C	0.9795	0.3553	0.3558	0.9977	0.8406	1.184	imputed	G	C	0.8383	0.3623	0.3659	0.9849	0.8579	1.131	imputed
rs3803361	15	40347745	C	2	0.4648	0.8835	C	T	0.02616	0.4596	0.5333	0.7327	0.5607	0.9575	T	C	0.6406	0.5	0.486	1.059	0.8337	1.344	typed	C	T	0.7369	0.4714	0.4642	1.03	0.873	1.216	imputed	T	C	0.09936	0.4232	0.4524	0.8865	0.7739	1.015	imputed
rs7834536	8	23396428	G	4	0.4677	0.9225	G	A	0.04051	0.08298	0.1244	0.6224	0.3997	0.9692	G	A	0.8595	0.07143	0.07421	0.9595	0.6069	1.517	imputed	G	A	0.4948	0.07701	0.06931	1.12	0.8209	1.529	imputed	G	A	0.6799	0.06842	0.07223	0.9429	0.7236	1.229	imputed
rs12810381	12	92198315	T	4	0.4683	1.0614	T	G	0.03464	0.3617	0.2978	1.383	1.031	1.854	T	G	0.1135	0.3265	0.3726	0.817	0.6361	1.049	imputed	T	G	0.5431	0.3373	0.325	1.059	0.8874	1.264	imputed	T	G	0.2423	0.3885	0.3683	1.091	0.9499	1.253	imputed
rs7834883	8	23396645	G	4	0.4686	0.9236	G	A	0.04309	0.08298	0.1244	0.6293	0.4061	0.9752	G	A	0.8523	0.07143	0.07435	0.9574	0.6056	1.514	imputed	G	A	0.4903	0.07701	0.06923	1.122	0.8219	1.531	imputed	G	A	0.674	0.06842	0.07231	0.9418	0.7228	1.227	imputed
rs11589957	1	16126207	G	4	0.4702	0.9397	G	A	0.01815	0.2383	0.3089	0.6921	0.5137	0.9324	G	A	0.3337	0.3185	0.2919	1.133	0.8793	1.461	typed	G	A	0.277	0.2476	0.2684	0.8961	0.7421	1.082	typed	G	A	0.7378	0.2884	0.283	1.027	0.8861	1.19	typed
rs115584611	5	36527092	T	3	0.4706	1.1941	T	C	0.0209	0.04255	0.01556	2.897	1.2	6.992	#N/A	#N/A	#N/A	#N/A	#N/A	#N/A	#N/A	#N/A	imputed	T	C	0.8016	0.04317	0.04545	0.9477	0.6356	1.413	imputed	T	C	0.9306	0.03092	0.03146	0.9819	0.6656	1.449	imputed
rs9398341	6	113682160	A	4	0.4711	1.0558	A	C	0.03167	0.4489	0.3778	1.351	1.033	1.766	A	C	0.2509	0.4048	0.4391	0.8694	0.6846	1.104	imputed	A	C	0.8401	0.4287	0.4331	0.9822	0.8314	1.16	imputed	A	C	0.1561	0.4628	0.4376	1.109	0.9685	1.27	imputed
rs117641016	14	55359993	G	2	0.4719	0.3843	G	C	0.0206	0.002128	0.02444	0.08314	0.01064	0.6494	#N/A	#N/A	#N/A	#N/A	#N/A	#N/A	#N/A	#N/A	imputed	#N/A	#N/A	#N/A	#N/A	#N/A	#N/A	#N/A	#N/A	imputed	G	C	0.5292	0.01374	0.01133	1.219	0.6797	2.185	imputed
rs2015389	12	47787926	T	3	0.4726	0.9403	T	C	0.02186	0.4553	0.5356	0.7381	0.5729	0.951	C	T	0.7348	0.483	0.4933	0.9606	0.7613	1.212	imputed	T	C	0.5954	0.4619	0.4503	1.048	0.8895	1.234	imputed	T	C	0.8693	0.4872	0.4902	0.9882	0.8641	1.13	imputed
rs7183386	15	40347236	G	2	0.4738	0.8849	G	T	0.02634	0.4574	0.5311	0.733	0.5609	0.9579	T	G	0.486	0.5068	0.486	1.088	0.8583	1.379	imputed	G	T	0.7176	0.4726	0.4648	1.033	0.8751	1.218	imputed	T	G	0.1013	0.4232	0.4523	0.8871	0.7744	1.016	imputed
rs10863962	1	207129266	T	4	0.4777	0.9406	T	C	0.01204	0.2383	0.3133	0.6756	0.5011	0.9109	T	C	0.3778	0.2857	0.2626	1.126	0.865	1.466	imputed	T	C	0.4127	0.317	0.3337	0.9251	0.7747	1.105	imputed	T	C	0.7488	0.2659	0.2608	1.026	0.8824	1.194	imputed
rs4757150	11	12088196	C	3	0.4777	1.2404	C	G	0.01602	0.04894	0.01778	2.788	1.235	6.294	#N/A	#N/A	#N/A	#N/A	#N/A	#N/A	#N/A	#N/A	imputed	C	G	0.5033	0.04048	0.035	1.166	0.7592	1.791	imputed	C	G	0.2564	0.02537	0.03264	0.7746	0.5099	1.177	imputed
rs7753873	6	138173422	C	3	0.4777	1.1364	C	A	0.01082	0.1085	0.06	1.926	1.177	3.149	#N/A	#N/A	#N/A	#N/A	#N/A	#N/A	#N/A	#N/A	imputed	C	A	0.5647	0.08254	0.08964	0.9127	0.6787	1.227	imputed	C	A	0.9621	0.08085	0.08132	0.9937	0.7773	1.27	imputed
rs1787034	11	65382564	C	4	0.4786	1.077	C	T	0.03779	0.3234	0.2622	1.387	1.026	1.875	C	T	0.0933	0.3741	0.3271	1.235	0.9652	1.581	typed	C	T	0.755	0.3802	0.3734	1.029	0.8682	1.219	imputed	C	T	0.04123	0.3107	0.3465	0.8521	0.7366	0.9857	imputed
rs11635368	15	85898016	T	4	0.4813	1.0497	T	C	0.01689	0.4128	0.3333	1.397	1.069	1.826	T	C	0.886	0.4007	0.3964	1.018	0.8008	1.293	imputed	T	C	0.8318	0.3741	0.3786	0.9808	0.8273	1.163	imputed	T	C	0.7868	0.3769	0.3816	0.9802	0.8544	1.125	imputed
rs62202951	20	49055858	G	4	0.4814	0.9282	G	A	0.007504	0.2787	0.3622	0.6701	0.5032	0.8924	G	A	0.5665	0.3147	0.2987	1.078	0.8332	1.396	imputed	G	A	0.1902	0.3305	0.304	1.133	0.9483	1.353	imputed	G	A	0.06919	0.2868	0.3172	0.8647	0.7452	1.003	imputed
rs8181722	12	125093632	T	2	0.4816	1.3644	T	A	0.01306	0.07447	0.03556	2.219	1.2	4.103	#N/A	#N/A	#N/A	#N/A	#N/A	#N/A	#N/A	#N/A	imputed	#N/A	#N/A	#N/A	#N/A	#N/A	#N/A	#N/A	#N/A	imputed	T	A	0.5696	0.05677	0.06172	0.9137	0.6803	1.227	imputed
rs1961677	1	209589359	T	4	0.4817	1.0776	T	C	0.003879	0.2574	0.1756	1.623	1.178	2.238	T	C	0.9911	0.2279	0.2282	0.9984	0.7488	1.331	imputed	T	C	0.732	0.2684	0.2619	1.035	0.8589	1.246	imputed	T	C	0.2501	0.2253	0.2431	0.9067	0.774	1.062	imputed
rs17183308	14	22662984	C	3	0.4829	1.1116	C	G	0.004033	0.2532	0.1733	1.636	1.179	2.269	#N/A	#N/A	#N/A	#N/A	#N/A	#N/A	#N/A	#N/A	imputed	C	G	0.2086	0.1627	0.1838	0.8631	0.6936	1.074	imputed	C	G	0.5618	0.2199	0.2113	1.052	0.8951	1.236	imputed
rs7602780	2	217578923	T	4	0.4853	1.0859	T	C	0.01899	0.1553	0.1	1.61	1.092	2.374	T	C	0.5494	0.09859	0.08834	1.134	0.7519	1.709	imputed	T	C	0.9041	0.1059	0.1076	0.9834	0.7582	1.275	imputed	T	C	0.4139	0.08798	0.09677	0.9016	0.7123	1.141	imputed
rs11161584	1	85755127	G	4	0.4878	1.0651	G	A	0.01087	0.2298	0.1622	1.573	1.119	2.209	G	A	0.9641	0.2049	0.206	0.9934	0.7432	1.328	imputed	G	A	0.8356	0.1968	0.2005	0.9769	0.7911	1.206	imputed	G	A	0.8032	0.216	0.2198	0.978	0.8285	1.154	imputed
rs192889403	6	72096555	C	4	0.4906	1.1295	C	T	0.02058	0.06009	0.02691	2.312	1.157	4.622	C	T	0.3819	0.03741	0.04847	0.7567	0.4051	1.414	imputed	C	T	0.7335	0.04038	0.04345	0.9295	0.6222	1.388	imputed	C	T	0.2953	0.05789	0.04959	1.174	0.8831	1.561	imputed
rs17167582	7	13890406	T	4	0.4907	1.0581	T	C	0.01569	0.4617	0.3822	1.408	1.074	1.845	T	C	0.6493	0.4315	0.445	0.9455	0.7426	1.204	imputed	T	C	0.317	0.4572	0.4794	0.9147	0.7745	1.08	imputed	T	C	0.2031	0.4606	0.4375	1.096	0.9588	1.253	imputed
rs17692246	15	39579430	T	4	0.4943	1.0514	T	C	0.01922	0.4447	0.3689	1.4	1.063	1.843	T	C	0.56	0.4286	0.4459	0.9313	0.7332	1.183	typed	T	C	0.4462	0.4786	0.462	1.069	0.9075	1.259	typed	T	C	0.5929	0.4453	0.4548	0.9619	0.8406	1.101	typed
rs28522339	3	193110083	T	4	0.4947	1.1019	T	C	0.04709	0.07447	0.1156	0.6347	0.4095	0.9836	T	C	0.0271	0.1224	0.08501	1.514	1.048	2.187	imputed	T	C	0.219	0.1048	0.08875	1.193	0.9121	1.561	imputed	T	C	0.2753	0.08599	0.07552	1.152	0.9055	1.465	imputed
rs7531215	1	209589686	G	4	0.4956	1.0729	G	A	0.004982	0.2617	0.18	1.582	1.157	2.162	G	A	0.9911	0.2279	0.2282	0.9984	0.7488	1.331	imputed	G	A	0.732	0.2684	0.2619	1.035	0.8589	1.246	imputed	G	A	0.2501	0.2253	0.2431	0.9067	0.774	1.062	imputed
rs11119909	1	207129053	T	4	0.4968	0.9461	T	C	0.01966	0.2426	0.3133	0.6993	0.5215	0.9377	T	C	0.3824	0.2857	0.2628	1.125	0.864	1.464	imputed	T	C	0.3872	0.317	0.3346	0.9211	0.7712	1.1	imputed	T	C	0.7325	0.2669	0.2615	1.028	0.884	1.196	imputed
rs12053345	2	238546710	C	4	0.4998	1.0638	C	T	0.03466	0.2766	0.2178	1.423	1.034	1.958	C	T	0.5051	0.2234	0.2403	0.9042	0.6723	1.216	imputed	C	T	0.4061	0.1758	0.19	0.9102	0.7366	1.125	imputed	C	T	0.1229	0.2674	0.2436	1.135	0.9745	1.321	imputed
rs6561783	13	33792941	G	3	0.5004	0.8977	G	C	0.02742	0.06596	0.1067	0.5694	0.3493	0.9281	#N/A	#N/A	#N/A	#N/A	#N/A	#N/A	#N/A	#N/A	imputed	G	C	0.5039	0.08768	0.07965	1.111	0.8284	1.489	imputed	G	C	0.7942	0.06871	0.07114	0.9639	0.7417	1.253	imputed
rs111654322	17	80170482	A	4	0.5016	1.2208	A	G	0.002779	0.06009	0.01786	3.5	1.571	7.8	A	G	0.491	0.03061	0.02403	1.264	0.649	2.461	imputed	A	G	0.5372	0.02278	0.02701	0.8359	0.4857	1.439	imputed	A	G	0.3157	0.02132	0.02718	0.7801	0.4926	1.236	imputed
rs9478731	6	150731917	C	4	0.5071	1.1148	C	T	0.003695	0.1043	0.05111	2.213	1.311	3.736	C	T	0.5089	0.06463	0.07486	0.8493	0.5231	1.379	imputed	C	T	0.5519	0.09145	0.09923	0.9155	0.6937	1.208	imputed	C	T	0.6796	0.07368	0.06992	1.059	0.8181	1.371	imputed
rs74477516	12	76099639	C	4	0.5073	0.9424	C	T	0.04659	0.09149	0.1333	0.6426	0.42	0.9831	C	T	0.9981	0.09184	0.09188	0.9995	0.6683	1.495	imputed	C	T	0.7831	0.1143	0.1105	1.039	0.8019	1.346	imputed	C	T	0.8916	0.08421	0.08559	0.9826	0.7738	1.248	imputed
rs4932165	15	90703571	C	4	0.5078	0.9434	C	T	0.007812	0.317	0.4	0.6712	0.5039	0.8941	C	T	0.5938	0.3527	0.3682	0.9349	0.7299	1.197	imputed	C	T	0.7066	0.3305	0.3228	1.036	0.8691	1.235	imputed	C	T	0.3561	0.3726	0.3565	1.071	0.9333	1.228	imputed
rs6764305	3	23200887	A	2	0.5092	0.8898	A	C	0.027	0.4383	0.5111	0.7323	0.5593	0.9589	C	A	0.3217	0.4486	0.4789	0.8882	0.7026	1.123	imputed	A	C	0.613	0.4941	0.4829	1.045	0.8885	1.229	imputed	C	A	0.4426	0.5116	0.4978	1.057	0.9248	1.207	imputed
rs7211214	17	27056025	A	4	0.5125	0.9192	A	C	0.01872	0.09149	0.1422	0.5978	0.3932	0.9087	A	C	0.5557	0.08844	0.099	0.8831	0.5842	1.335	imputed	A	C	0.3144	0.08293	0.07143	1.181	0.867	1.609	imputed	A	C	0.9957	0.09004	0.0901	0.9993	0.7919	1.261	imputed
rs1807337	2	65663167	C	3	0.5127	1.0492	C	G	0.04953	0.4532	0.3911	1.333	1.007	1.764	#N/A	#N/A	#N/A	#N/A	#N/A	#N/A	#N/A	#N/A	imputed	C	G	0.9391	0.4139	0.4156	0.9934	0.8441	1.169	imputed	C	G	0.8795	0.4147	0.4174	0.989	0.8633	1.133	imputed
rs1196708	2	150222711	A	4	0.5129	1.0731	A	G	0.004486	0.4574	0.3622	1.488	1.139	1.945	A	G	0.2248	0.4247	0.3892	1.161	0.9121	1.479	imputed	A	G	0.04901	0.3432	0.3854	0.8365	0.7061	0.991	imputed	A	G	0.9782	0.3962	0.3967	0.998	0.8699	1.145	imputed
rs12026677	1	173474754	C	4	0.5134	0.9547	C	A	0.04597	0.1638	0.2156	0.6997	0.4968	0.9854	C	A	0.5991	0.2177	0.2313	0.9279	0.7021	1.226	imputed	C	A	0.9581	0.2097	0.2088	1.006	0.8213	1.232	imputed	C	A	0.6612	0.2158	0.2093	1.039	0.8844	1.22	imputed
rs906319	6	79520689	A	4	0.5155	0.9178	A	G	0.01048	0.09574	0.1533	0.5819	0.3883	0.8722	A	G	0.553	0.09184	0.1025	0.8834	0.5866	1.33	imputed	A	G	0.1896	0.1422	0.1231	1.184	0.9308	1.506	imputed	A	G	0.9425	0.1147	0.1156	0.9919	0.8046	1.223	imputed
rs12027451	1	173474723	C	4	0.5163	0.9554	C	T	0.04757	0.166	0.2178	0.7038	0.5013	0.988	C	T	0.5991	0.2177	0.2313	0.9279	0.7021	1.226	imputed	C	T	0.9581	0.2097	0.2088	1.006	0.8213	1.232	imputed	C	T	0.6612	0.2158	0.2093	1.039	0.8844	1.22	imputed
rs16990761	20	44408428	G	4	0.5166	1.1287	G	A	0.002219	0.09787	0.04444	2.432	1.395	4.239	G	A	0.4687	0.04795	0.05816	0.8162	0.4712	1.414	typed	G	A	0.556	0.06835	0.07522	0.9058	0.6615	1.24	imputed	G	A	0.7551	0.06977	0.06696	1.045	0.8031	1.36	imputed
rs4888364	16	75279510	A	4	0.5167	0.9176	A	G	0.03785	0.1574	0.2089	0.6781	0.474	0.9699	A	G	0.1314	0.2089	0.174	1.25	0.9354	1.671	imputed	A	G	0.01693	0.1466	0.1865	0.744	0.5902	0.9377	imputed	A	G	0.4658	0.2092	0.1984	1.067	0.9042	1.26	imputed
rs6881894	5	126722859	G	4	0.519	1.0654	G	A	0.0284	0.1872	0.1333	1.52	1.055	2.19	G	A	0.4316	0.1701	0.1888	0.8835	0.6489	1.203	typed	G	A	0.2929	0.173	0.1562	1.132	0.908	1.412	typed	G	A	0.5572	0.1768	0.185	0.9465	0.7952	1.127	typed
rs56408761	2	217578718	A	4	0.5205	1.0744	A	G	0.02756	0.1596	0.1067	1.547	1.059	2.259	A	G	0.5478	0.09859	0.0883	1.134	0.7523	1.71	imputed	A	G	0.8699	0.104	0.1063	0.9772	0.7512	1.271	imputed	A	G	0.4241	0.08798	0.09657	0.9036	0.7139	1.144	imputed
rs10136683	14	52000575	A	4	0.522	0.957	A	C	0.02665	0.2872	0.3556	0.7163	0.537	0.9554	A	C	0.6981	0.3197	0.3088	1.051	0.8186	1.348	typed	A	C	0.7059	0.3294	0.3372	0.9657	0.8124	1.148	imputed	A	C	0.7176	0.3104	0.3045	1.029	0.8886	1.191	imputed
rs16931899	12	27500738	A	4	0.522	0.8754	A	G	0.03991	0.02553	0.05333	0.4688	0.2315	0.9492	A	G	0.05575	0.06507	0.04127	1.597	0.9886	2.58	imputed	A	G	0.1484	0.04384	0.05824	0.7447	0.5087	1.09	imputed	A	G	0.5615	0.03895	0.04316	0.8981	0.6369	1.267	imputed
rs9323211	14	52000890	T	4	0.522	0.957	T	C	0.02665	0.2872	0.3556	0.7163	0.537	0.9554	T	C	0.6981	0.3197	0.3088	1.051	0.8186	1.348	imputed	T	C	0.7059	0.3294	0.3372	0.9657	0.8124	1.148	imputed	T	C	0.7176	0.3104	0.3045	1.029	0.8886	1.191	imputed
rs3889656	1	113585261	G	4	0.524	1.0454	G	A	0.03801	0.4085	0.34	1.338	1.023	1.75	G	A	0.398	0.3082	0.3322	0.8953	0.6928	1.157	imputed	G	A	0.7111	0.387	0.3951	0.9669	0.8159	1.146	imputed	G	A	0.3664	0.326	0.3106	1.073	0.9278	1.242	imputed
rs4682666	3	133920075	T	4	0.524	1.0799	T	C	0.01701	0.1447	0.09333	1.693	1.11	2.582	T	C	0.6205	0.1054	0.1151	0.9092	0.6238	1.325	imputed	T	C	0.3808	0.09597	0.1077	0.8801	0.6703	1.156	imputed	T	C	0.3131	0.1358	0.1239	1.113	0.9141	1.354	imputed
rs3902414	3	172377148	G	4	0.5244	0.9518	G	A	0.02071	0.3	0.3756	0.7198	0.5484	0.9448	G	A	0.8363	0.381	0.3749	1.026	0.8047	1.308	typed	G	A	0.3127	0.3731	0.3516	1.099	0.923	1.308	imputed	G	A	0.3967	0.3634	0.3786	0.9377	0.8144	1.08	imputed
rs7900420	10	78476543	T	3	0.5247	0.9261	T	C	0.02235	0.4255	0.5	0.7222	0.5499	0.9485	T	C	0.6288	0.476	0.4906	0.9431	0.7439	1.196	imputed	T	C	0.2763	0.5024	0.4784	1.1	0.9339	1.296	imputed	#N/A	#N/A	#N/A	#N/A	#N/A	#N/A	#N/A	#N/A	imputed
rs7211220	17	27056026	T	4	0.5249	0.9206	T	C	0.01872	0.09149	0.1422	0.5978	0.3932	0.9087	T	C	0.5557	0.08844	0.099	0.8831	0.5842	1.335	imputed	T	C	0.2908	0.08293	0.07087	1.191	0.8742	1.623	imputed	T	C	0.9957	0.09004	0.0901	0.9993	0.7919	1.261	imputed
rs4682664	3	133919909	C	4	0.5253	1.08	C	T	0.01701	0.1447	0.09333	1.693	1.11	2.582	C	T	0.6205	0.1054	0.1151	0.9092	0.6238	1.325	imputed	C	T	0.3717	0.09597	0.1079	0.8779	0.6686	1.153	typed	C	T	0.3011	0.1358	0.1236	1.115	0.9166	1.358	typed
rs12124223	1	67030472	A	3	0.5271	1.0677	A	T	0.04308	0.1915	0.1422	1.473	1.021	2.124	#N/A	#N/A	#N/A	#N/A	#N/A	#N/A	#N/A	#N/A	imputed	A	T	0.7034	0.1659	0.1722	0.9567	0.7701	1.189	imputed	A	T	0.9766	0.1505	0.1501	1.003	0.8324	1.209	imputed
rs13132722	4	103332834	G	3	0.5276	0.9438	G	C	0.02467	0.3745	0.4489	0.7302	0.5586	0.9544	#N/A	#N/A	#N/A	#N/A	#N/A	#N/A	#N/A	#N/A	imputed	G	C	0.4851	0.4109	0.3957	1.066	0.8981	1.266	imputed	G	C	0.8913	0.3687	0.3711	0.9896	0.859	1.14	imputed
rs1870209	12	52629679	G	4	0.5276	1.0602	G	A	0.005067	0.366	0.28	1.537	1.146	2.06	G	A	0.8632	0.3356	0.3307	1.022	0.7955	1.314	imputed	G	A	0.8899	0.3345	0.3374	0.9872	0.8296	1.175	imputed	G	A	0.291	0.3446	0.363	0.9239	0.8037	1.062	imputed
rs9478732	6	150732201	T	4	0.5279	1.112	T	C	0.003162	0.1064	0.05111	2.222	1.324	3.727	T	C	0.5125	0.06463	0.07477	0.8505	0.5238	1.381	imputed	T	C	0.4581	0.09264	0.1024	0.8962	0.6801	1.181	imputed	T	C	0.6909	0.07368	0.07006	1.057	0.8163	1.368	imputed
rs2748531	14	24721901	A	4	0.528	1.0816	A	G	0.0197	0.1596	0.1067	1.626	1.091	2.423	A	G	0.2184	0.1565	0.1313	1.226	0.8861	1.697	typed	A	G	0.4215	0.1066	0.1178	0.894	0.6889	1.16	typed	A	G	0.3476	0.1337	0.1455	0.9056	0.7442	1.102	typed
rs78174570	7	76053372	G	4	0.5289	1.051	G	A	0.03684	0.2277	0.1711	1.433	1.03	1.993	G	A	0.4413	0.2347	0.2154	1.114	0.8465	1.465	imputed	G	A	0.6525	0.2319	0.2401	0.9531	0.7806	1.164	imputed	G	A	0.6171	0.2212	0.2288	0.9575	0.8149	1.125	imputed
rs34278912	11	65360243	A	2	0.5294	1.2042	A	G	0.007311	0.2447	0.1756	1.63	1.15	2.309	A	G	0.4996	0.2049	0.2217	0.9026	0.6704	1.215	imputed	#N/A	#N/A	#N/A	#N/A	#N/A	#N/A	#N/A	#N/A	imputed	#N/A	#N/A	#N/A	#N/A	#N/A	#N/A	#N/A	#N/A	imputed
rs6960631	7	77168618	A	2	0.5298	0.8384	A	G	0.01424	0.1298	0.1911	0.6304	0.4398	0.9037	A	G	0.5559	0.1549	0.1423	1.105	0.7926	1.54	imputed	#N/A	#N/A	#N/A	#N/A	#N/A	#N/A	#N/A	#N/A	imputed	#N/A	#N/A	#N/A	#N/A	#N/A	#N/A	#N/A	#N/A	imputed
rs17746863	7	55602359	A	4	0.532	0.9105	A	C	0.009954	0.06596	0.12	0.5473	0.3499	0.8562	A	C	0.3274	0.08562	0.1037	0.8113	0.5338	1.233	imputed	A	C	0.2196	0.106	0.09011	1.195	0.9112	1.567	imputed	A	C	0.575	0.09684	0.091	1.07	0.8548	1.34	imputed
rs12440899	15	40340291	T	2	0.5327	0.9045	T	C	0.04128	0.4553	0.5244	0.7569	0.5829	0.9828	C	T	0.3653	0.5138	0.4866	1.117	0.8794	1.418	imputed	T	C	0.6114	0.4739	0.463	1.046	0.8864	1.235	typed	C	T	0.1124	0.4242	0.4524	0.8905	0.7774	1.02	typed
rs60505018	5	115277077	T	4	0.5335	0.8705	T	G	0.004441	0.0234	0.06444	0.3469	0.1702	0.7071	T	G	0.5574	0.05208	0.04469	1.175	0.6859	2.012	imputed	T	G	0.4309	0.04384	0.05132	0.8492	0.5762	1.251	imputed	T	G	0.1771	0.06224	0.05137	1.224	0.9268	1.616	imputed
rs9831806	3	23207092	G	2	0.5341	0.9008	G	T	0.03229	0.4532	0.5267	0.7493	0.5789	0.9698	T	G	0.3259	0.4486	0.4786	0.889	0.7031	1.124	imputed	G	T	0.5732	0.4964	0.484	1.05	0.8926	1.236	imputed	T	G	0.4665	0.5106	0.4974	1.054	0.9221	1.204	imputed
rs28580667	4	186787659	T	4	0.5358	0.8783	T	C	0.01686	0.02553	0.05778	0.4119	0.2024	0.8379	T	C	0.4392	0.03061	0.03945	0.7614	0.3817	1.519	imputed	T	C	0.4111	0.03791	0.03118	1.205	0.7883	1.843	imputed	T	C	0.5743	0.03708	0.0334	1.113	0.7814	1.585	imputed
rs11240668	1	204074283	A	2	0.537	1.2238	A	G	0.008438	0.1787	0.1178	1.713	1.159	2.534	A	G	0.4868	0.1497	0.1653	0.8904	0.642	1.235	typed	#N/A	#N/A	#N/A	#N/A	#N/A	#N/A	#N/A	#N/A	imputed	#N/A	#N/A	#N/A	#N/A	#N/A	#N/A	#N/A	#N/A	imputed
rs12205387	6	10033433	T	4	0.5375	0.9553	T	C	0.04491	0.1894	0.2467	0.722	0.5292	0.9851	T	C	0.4972	0.2158	0.1994	1.105	0.8285	1.473	imputed	T	C	0.6525	0.1647	0.172	0.948	0.7596	1.183	imputed	T	C	0.8886	0.1973	0.1953	1.013	0.8564	1.198	imputed
rs12258504	10	78477055	C	3	0.5384	0.9227	C	T	0.01357	0.4277	0.5089	0.7052	0.5379	0.9244	C	T	0.6673	0.4796	0.4925	0.9494	0.7495	1.203	imputed	C	T	0.2193	0.5072	0.4801	1.113	0.9456	1.311	imputed	#N/A	#N/A	#N/A	#N/A	#N/A	#N/A	#N/A	#N/A	imputed
rs11024012	11	16691743	T	4	0.539	1.0762	T	C	0.002713	0.2596	0.1756	1.665	1.203	2.305	T	C	0.5282	0.2034	0.1885	1.1	0.8181	1.479	typed	T	C	0.5029	0.2464	0.2591	0.9341	0.7723	1.13	typed	T	C	0.1973	0.1958	0.2148	0.8904	0.7532	1.053	typed
rs12945400	17	73993640	T	4	0.5394	1.0939	T	C	0.02672	0.07234	0.03778	2.015	1.1	3.689	T	C	0.9083	0.04082	0.03947	1.036	0.5691	1.885	typed	T	C	0.6203	0.05332	0.05824	0.9079	0.6307	1.307	typed	T	C	0.9833	0.05368	0.05385	0.9966	0.7396	1.343	typed
rs7679935	4	186796587	T	4	0.5416	0.918	T	C	0.009481	0.07447	0.1267	0.5401	0.3429	0.8507	T	C	0.571	0.08844	0.09841	0.8859	0.5826	1.347	typed	T	C	0.5901	0.09479	0.08801	1.084	0.8192	1.435	typed	T	C	0.3523	0.1095	0.09932	1.112	0.8996	1.374	typed
rs11586149	1	240929035	A	2	0.5434	0.869	A	T	0.0203	0.1894	0.2533	0.6755	0.4888	0.9334	#N/A	#N/A	#N/A	#N/A	#N/A	#N/A	#N/A	#N/A	imputed	#N/A	#N/A	#N/A	#N/A	#N/A	#N/A	#N/A	#N/A	imputed	A	T	0.4678	0.1762	0.1664	1.074	0.8953	1.287	imputed
rs7975528	12	102288636	G	3	0.5434	1.057	G	C	0.03582	0.4809	0.4133	1.353	1.027	1.783	#N/A	#N/A	#N/A	#N/A	#N/A	#N/A	#N/A	#N/A	imputed	G	C	0.6785	0.4262	0.4169	1.037	0.88	1.222	imputed	G	C	0.3356	0.4547	0.4722	0.9321	0.8139	1.068	imputed
rs1953362	14	56269778	A	4	0.5467	0.9227	A	G	0.0422	0.0766	0.1156	0.6098	0.3827	0.9716	A	G	0.481	0.102	0.1155	0.8693	0.5888	1.283	imputed	A	G	0.1078	0.109	0.08775	1.254	0.964	1.631	imputed	A	G	0.4754	0.09158	0.09921	0.9151	0.7264	1.153	imputed
rs35642681	8	89685209	G	4	0.5483	1.0703	G	A	0.04202	0.1915	0.2467	0.7066	0.5096	0.9797	G	A	0.6496	0.1803	0.17	1.074	0.7898	1.46	imputed	G	A	0.02885	0.2002	0.1645	1.285	1.037	1.592	imputed	G	A	0.05017	0.1863	0.1601	1.198	1.009	1.421	imputed
rs76967276	3	149470417	T	4	0.5485	1.186	T	C	0.02561	0.0234	0.002222	11	1.408	85.92	T	C	0.9155	0.0102	0.01086	0.9383	0.2895	3.041	imputed	T	C	0.7909	0.01659	0.01813	0.9154	0.491	1.707	imputed	T	C	0.6253	0.01895	0.01669	1.139	0.6948	1.866	imputed
rs2470750	3	98690592	T	3	0.5497	1.0663	T	A	0.03011	0.4298	0.3578	1.354	1.036	1.768	#N/A	#N/A	#N/A	#N/A	#N/A	#N/A	#N/A	#N/A	imputed	T	A	0.1565	0.3425	0.3724	0.8782	0.7399	1.042	imputed	T	A	0.2895	0.4103	0.3918	1.081	0.9431	1.238	imputed
rs73906813	21	39512036	A	3	0.5517	0.7821	A	G	0.004491	0.006383	0.03778	0.1582	0.04571	0.5476	A	G	0.4418	0.04422	0.03551	1.251	0.7071	2.213	imputed	A	G	0.3509	0.05819	0.04923	1.199	0.8336	1.725	imputed	#N/A	#N/A	#N/A	#N/A	#N/A	#N/A	#N/A	#N/A	imputed
rs785452	15	30142406	C	3	0.5525	0.9282	C	G	0.01449	0.283	0.3622	0.7039	0.5348	0.9265	#N/A	#N/A	#N/A	#N/A	#N/A	#N/A	#N/A	#N/A	imputed	C	G	0.4876	0.2855	0.2992	0.9347	0.7792	1.121	imputed	C	G	0.1008	0.3179	0.2907	1.133	0.9836	1.306	imputed
rs58413281	17	27055311	T	4	0.5536	0.9286	T	C	0.02702	0.09149	0.1378	0.6096	0.3972	0.9355	T	C	0.5557	0.08844	0.099	0.8831	0.5842	1.335	imputed	T	C	0.2908	0.08293	0.07087	1.191	0.8742	1.623	imputed	T	C	0.9957	0.09004	0.0901	0.9993	0.7919	1.261	imputed
rs7224640	17	27055440	A	4	0.5536	0.9286	A	G	0.02702	0.09149	0.1378	0.6096	0.3972	0.9355	A	G	0.5557	0.08844	0.099	0.8831	0.5842	1.335	typed	A	G	0.2908	0.08293	0.07087	1.191	0.8742	1.623	imputed	A	G	0.9957	0.09004	0.0901	0.9993	0.7919	1.261	imputed
rs77546865	2	67518141	T	4	0.5547	1.0892	T	C	0.0397	0.05319	0.02444	2.141	1.055	4.348	T	C	0.9955	0.03741	0.03748	0.9982	0.5375	1.854	imputed	T	C	0.9174	0.04415	0.04324	1.023	0.6817	1.535	imputed	T	C	0.7384	0.04681	0.04939	0.9442	0.6859	1.3	imputed
rs73368541	7	77167564	C	2	0.5561	0.8384	C	T	0.006467	0.1489	0.2222	0.6196	0.4426	0.8673	C	T	0.4543	0.1761	0.1593	1.128	0.8223	1.549	imputed	#N/A	#N/A	#N/A	#N/A	#N/A	#N/A	#N/A	#N/A	imputed	#N/A	#N/A	#N/A	#N/A	#N/A	#N/A	#N/A	#N/A	imputed
rs2227714	7	100781909	T	2	0.5596	0.7884	T	C	0.02989	0.04043	0.07556	0.5196	0.2918	0.9251	T	C	0.5482	0.05442	0.04678	1.174	0.6956	1.981	typed	#N/A	#N/A	#N/A	#N/A	#N/A	#N/A	#N/A	#N/A	imputed	#N/A	#N/A	#N/A	#N/A	#N/A	#N/A	#N/A	#N/A	imputed
rs2069464	5	34916059	G	4	0.5619	1.1068	G	T	0.006236	0.09574	0.04889	2.185	1.265	3.776	G	T	0.7316	0.08503	0.07937	1.076	0.7094	1.631	imputed	G	T	0.1285	0.05806	0.07527	0.7626	0.5465	1.064	imputed	G	T	0.808	0.07789	0.07559	1.033	0.8048	1.327	imputed
rs2069465	5	34915948	G	4	0.5619	1.1068	G	A	0.006236	0.09574	0.04889	2.185	1.265	3.776	G	A	0.7316	0.08503	0.07937	1.076	0.7094	1.631	typed	G	A	0.1285	0.05806	0.07527	0.7626	0.5465	1.064	imputed	G	A	0.808	0.07789	0.07559	1.033	0.8048	1.327	imputed
rs2069469	5	34915201	G	4	0.5631	1.1065	G	A	0.006236	0.09574	0.04889	2.185	1.265	3.776	G	A	0.7316	0.08503	0.07937	1.076	0.7094	1.631	imputed	G	A	0.1285	0.05806	0.07527	0.7626	0.5465	1.064	imputed	G	A	0.8168	0.07789	0.0757	1.032	0.8035	1.325	imputed
rs28408407	4	120376030	G	2	0.5632	0.8856	G	C	0.03871	0.2532	0.3089	0.7012	0.5049	0.9739	#N/A	#N/A	#N/A	#N/A	#N/A	#N/A	#N/A	#N/A	imputed	G	C	0.5065	0.2623	0.2494	1.07	0.885	1.293	imputed	#N/A	#N/A	#N/A	#N/A	#N/A	#N/A	#N/A	#N/A	imputed
rs66628061	20	44407878	T	4	0.5668	1.1052	T	C	0.01025	0.08085	0.04	2.218	1.225	4.017	T	C	0.2953	0.03741	0.0514	0.7215	0.3915	1.33	imputed	T	C	0.7355	0.05995	0.06361	0.941	0.672	1.318	imputed	T	C	0.5572	0.06554	0.0605	1.09	0.8301	1.431	imputed
rs938907	2	231555423	A	4	0.5682	0.9408	A	G	0.03567	0.1511	0.2067	0.6907	0.493	0.9675	A	G	0.6518	0.1979	0.2091	0.934	0.6943	1.256	imputed	A	G	0.06946	0.2518	0.2193	1.212	0.9943	1.478	imputed	A	G	0.2723	0.2085	0.2251	0.9075	0.77	1.07	imputed
rs11047723	12	25101572	G	3	0.5719	0.9484	G	C	0.03124	0.2255	0.2867	0.7032	0.5144	0.9614	#N/A	#N/A	#N/A	#N/A	#N/A	#N/A	#N/A	#N/A	imputed	G	C	0.7858	0.3027	0.2972	1.027	0.8571	1.23	imputed	G	C	0.6916	0.3035	0.2968	1.031	0.8921	1.193	imputed
rs11622695	14	22627887	G	4	0.577	1.0404	G	A	0.02654	0.383	0.3133	1.389	1.046	1.843	G	A	0.3575	0.3231	0.3494	0.8881	0.6898	1.143	imputed	G	A	0.7395	0.3609	0.3538	1.03	0.8705	1.22	imputed	G	A	0.9752	0.3496	0.3501	0.9976	0.8662	1.149	imputed
rs10136902	14	52000921	G	4	0.5819	0.9614	G	A	0.02665	0.2872	0.3556	0.7163	0.537	0.9554	G	A	0.675	0.3207	0.3088	1.055	0.821	1.356	imputed	G	A	0.7059	0.3294	0.3372	0.9657	0.8124	1.148	imputed	G	A	0.5692	0.3146	0.3053	1.046	0.9035	1.211	imputed
rs112470141	21	39649194	T	4	0.5839	0.8662	T	C	0.009091	0.006383	0.03333	0.181	0.05168	0.6341	T	C	0.2685	0.04762	0.03509	1.366	0.7864	2.371	imputed	T	C	0.3127	0.05819	0.04846	1.215	0.847	1.744	imputed	T	C	0.165	0.03053	0.04031	0.7515	0.5128	1.101	imputed
rs12442706	15	63330450	A	4	0.5897	1.0586	A	G	0.03377	0.1234	0.08	1.637	1.05	2.554	A	G	0.4749	0.1034	0.1171	0.8663	0.5843	1.284	imputed	A	G	0.8	0.08929	0.08619	1.04	0.7774	1.392	imputed	A	G	0.8947	0.1078	0.1093	0.9848	0.794	1.221	imputed
rs12595171	15	63330245	A	4	0.5905	1.0585	A	G	0.03377	0.1234	0.08	1.637	1.05	2.554	A	G	0.4734	0.1034	0.1171	0.8658	0.584	1.284	imputed	A	G	0.8	0.08929	0.08619	1.04	0.7774	1.392	imputed	A	G	0.8947	0.1078	0.1093	0.9848	0.794	1.221	imputed
rs152198	5	131438810	T	4	0.5923	1.047	T	C	0.02778	0.2064	0.1511	1.506	1.055	2.151	T	C	0.91	0.1897	0.187	1.018	0.753	1.375	imputed	T	C	0.7654	0.1481	0.1527	0.9635	0.7635	1.216	typed	T	C	0.6887	0.1698	0.1753	0.9625	0.8063	1.149	typed
rs366589	16	57905176	G	4	0.5933	0.9331	G	A	0.02193	0.08298	0.1311	0.5964	0.3873	0.9182	G	A	0.4435	0.07823	0.09131	0.8415	0.5412	1.308	typed	G	A	0.3886	0.1115	0.1	1.131	0.8662	1.476	imputed	G	A	0.4987	0.09894	0.09186	1.086	0.8665	1.36	imputed
rs3762344	1	207068672	A	4	0.595	0.9612	A	G	0.01249	0.4234	0.5089	0.7121	0.549	0.9236	A	G	0.3828	0.5034	0.477	1.11	0.8782	1.403	typed	A	G	0.9626	0.4828	0.4817	1.004	0.8502	1.186	imputed	A	G	0.9844	0.4461	0.4458	1.001	0.8753	1.146	imputed
rs17255510	14	22662856	C	4	0.5969	1.0676	C	T	0.001682	0.2574	0.1689	1.706	1.232	2.362	C	T	0.46	0.1818	0.1998	0.89	0.6535	1.212	imputed	C	T	0.3178	0.1619	0.1786	0.8892	0.7139	1.108	imputed	C	T	0.7326	0.2077	0.2027	1.031	0.874	1.216	imputed
rs4888392	16	75412262	T	4	0.6	1.0449	T	C	0.04859	0.4574	0.3911	1.311	1.008	1.706	T	C	0.05799	0.3527	0.4089	0.7869	0.6141	1.008	imputed	T	C	0.2314	0.4557	0.4293	1.113	0.9415	1.316	imputed	T	C	0.6512	0.4118	0.4037	1.034	0.9008	1.187	imputed
rs10050693	5	83984548	G	4	0.6008	0.9671	G	A	0.03684	0.4511	0.5222	0.7533	0.5811	0.9766	G	A	0.5273	0.4796	0.4607	1.079	0.8521	1.367	typed	G	A	0.63	0.4787	0.489	0.958	0.8111	1.131	imputed	G	A	0.6396	0.462	0.4536	1.034	0.9046	1.183	imputed
rs113967549	10	81093695	C	3	0.6014	1.2267	C	T	0.0191	0.04468	0.01556	2.876	1.214	6.815	C	T	0.2001	0.01701	0.0303	0.5564	0.2269	1.364	imputed	C	T	0.5373	0.03791	0.03297	1.154	0.7472	1.784	imputed	#N/A	#N/A	#N/A	#N/A	#N/A	#N/A	#N/A	#N/A	imputed
rs11180651	12	76113834	T	2	0.6025	1.1208	T	C	0.04659	0.2234	0.1689	1.404	1.013	1.944	T	C	0.5073	0.2041	0.2206	0.9059	0.6763	1.213	typed	#N/A	#N/A	#N/A	#N/A	#N/A	#N/A	#N/A	#N/A	imputed	#N/A	#N/A	#N/A	#N/A	#N/A	#N/A	#N/A	#N/A	imputed
rs76446409	15	33536278	A	3	0.603	1.1245	A	G	0.04184	0.09362	0.05778	1.733	1.033	2.908	A	G	0.5663	0.07554	0.06678	1.146	0.7189	1.828	imputed	#N/A	#N/A	#N/A	#N/A	#N/A	#N/A	#N/A	#N/A	imputed	A	G	0.1621	0.06479	0.07816	0.8121	0.6158	1.071	imputed
rs13333583	16	29302116	G	4	0.6037	0.9528	G	A	0.03695	0.1404	0.1911	0.6709	0.4653	0.9675	G	A	0.2261	0.2222	0.193	1.193	0.8963	1.589	imputed	G	A	0.8389	0.1744	0.171	1.024	0.8246	1.271	imputed	G	A	0.3626	0.1778	0.1907	0.9171	0.7685	1.094	imputed
rs8109160	19	4247476	T	4	0.6038	0.9524	T	C	0.0207	0.283	0.3533	0.7022	0.5242	0.9407	T	C	0.6332	0.3034	0.2903	1.065	0.8233	1.377	imputed	T	C	0.2657	0.32	0.3436	0.9021	0.7587	1.073	imputed	T	C	0.1428	0.3047	0.2809	1.122	0.9696	1.299	imputed
rs7374735	3	23203491	T	2	0.6046	0.9075	T	C	0.02714	0.4532	0.5289	0.7417	0.5727	0.9607	C	T	0.3252	0.449	0.4789	0.8893	0.7039	1.123	typed	T	C	0.3789	0.4941	0.4748	1.08	0.917	1.272	typed	C	T	0.4391	0.5116	0.4977	1.057	0.9252	1.208	typed
rs12525545	6	143174387	C	3	0.6047	0.8827	C	G	0.02742	0.06596	0.1067	0.5694	0.3493	0.9281	#N/A	#N/A	#N/A	#N/A	#N/A	#N/A	#N/A	#N/A	imputed	C	G	0.3075	0.05622	0.06715	0.8268	0.5837	1.171	imputed	C	G	0.03703	0.08723	0.068	1.311	1.03	1.668	imputed
rs246842	5	131401801	T	4	0.606	1.0499	T	C	0.04581	0.2106	0.1622	1.465	1.016	2.111	T	C	0.3801	0.1815	0.1621	1.149	0.8424	1.568	imputed	T	C	0.6452	0.147	0.1542	0.9443	0.7481	1.192	imputed	T	C	0.3831	0.151	0.1628	0.9169	0.7622	1.103	imputed
rs12692722	2	151353052	A	3	0.6066	1.0714	A	T	0.03213	0.4213	0.3511	1.355	1.033	1.776	#N/A	#N/A	#N/A	#N/A	#N/A	#N/A	#N/A	#N/A	imputed	A	T	0.03898	0.3872	0.4312	0.8292	0.6999	0.9824	imputed	A	T	0.07282	0.4232	0.3915	1.139	0.9954	1.303	imputed
rs3850175	3	172377067	G	4	0.6094	0.9586	G	A	0.01857	0.2979	0.3756	0.7179	0.5484	0.9398	G	A	0.8663	0.375	0.3701	1.021	0.7986	1.306	imputed	G	A	0.1943	0.3697	0.3421	1.129	0.9481	1.344	imputed	G	A	0.4862	0.3579	0.3702	0.9487	0.8243	1.092	imputed
rs72709193	9	72646151	A	3	0.6118	0.9331	A	T	0.04741	0.1766	0.2311	0.7156	0.5181	0.9884	#N/A	#N/A	#N/A	#N/A	#N/A	#N/A	#N/A	#N/A	imputed	A	T	0.3428	0.1848	0.2011	0.8985	0.7276	1.109	imputed	A	T	0.09507	0.1863	0.1643	1.17	0.9824	1.393	imputed
rs58387572	15	35774454	C	3	0.6126	1.0952	C	G	0.01183	0.1234	0.07111	1.807	1.152	2.833	#N/A	#N/A	#N/A	#N/A	#N/A	#N/A	#N/A	#N/A	imputed	C	G	0.9691	0.139	0.1384	1.005	0.7936	1.272	imputed	C	G	0.1858	0.08	0.09383	0.8406	0.6587	1.073	imputed
rs6484794	11	35589577	C	3	0.6142	0.9318	C	G	0.008901	0.1319	0.1978	0.6122	0.4276	0.8765	#N/A	#N/A	#N/A	#N/A	#N/A	#N/A	#N/A	#N/A	imputed	C	G	0.2309	0.2251	0.2032	1.131	0.9332	1.372	imputed	C	G	0.8081	0.1825	0.1791	1.023	0.8612	1.215	imputed
rs1971419	5	39361303	A	4	0.6151	0.9622	A	G	0.04381	0.4277	0.4956	0.7583	0.5832	0.986	A	G	0.2414	0.4444	0.4798	0.8662	0.6811	1.102	imputed	A	G	0.3615	0.4151	0.3952	1.084	0.9189	1.279	imputed	A	G	0.4008	0.5053	0.4903	1.063	0.9289	1.216	imputed
rs11129278	3	27305614	C	3	0.6176	0.9294	C	G	0.04089	0.2766	0.3378	0.7288	0.5421	0.9799	#N/A	#N/A	#N/A	#N/A	#N/A	#N/A	#N/A	#N/A	imputed	C	G	0.1545	0.2773	0.3049	0.8682	0.7211	1.045	imputed	C	G	0.02469	0.2785	0.2435	1.197	1.032	1.39	imputed
rs13334820	16	29302136	C	4	0.6177	0.9554	C	T	0.0438	0.1404	0.1889	0.6778	0.4686	0.9804	C	T	0.2261	0.2222	0.193	1.193	0.8963	1.589	imputed	C	T	0.8389	0.1744	0.171	1.024	0.8246	1.271	imputed	C	T	0.3626	0.1778	0.1907	0.9171	0.7685	1.094	imputed
rs115412553	17	80175368	T	4	0.6179	1.1268	T	C	0.02457	0.0383	0.01333	3.028	1.179	7.773	T	C	0.491	0.03061	0.02403	1.264	0.649	2.461	imputed	T	C	0.5399	0.02278	0.02698	0.8369	0.4863	1.44	imputed	T	C	0.4141	0.02229	0.02705	0.8206	0.5234	1.287	imputed
rs7561737	2	151352765	G	3	0.62	1.0678	G	C	0.0377	0.4213	0.3533	1.342	1.024	1.76	#N/A	#N/A	#N/A	#N/A	#N/A	#N/A	#N/A	#N/A	imputed	G	C	0.03898	0.3872	0.4312	0.8292	0.6999	0.9824	imputed	G	C	0.07424	0.4232	0.3917	1.138	0.9947	1.303	imputed
rs1919142	2	151376543	C	4	0.6201	0.9511	C	T	0.03021	0.4319	0.5044	0.7408	0.5684	0.9655	C	T	0.8397	0.483	0.477	1.025	0.8064	1.303	imputed	C	T	0.04549	0.4821	0.4387	1.195	1.012	1.412	imputed	C	T	0.05281	0.4319	0.4669	0.8686	0.7589	0.9943	imputed
rs9852933	3	193807374	A	2	0.6241	0.8577	A	G	0.03888	0.08511	0.1267	0.6191	0.3971	0.9653	A	G	0.4346	0.1241	0.1089	1.159	0.8003	1.679	imputed	#N/A	#N/A	#N/A	#N/A	#N/A	#N/A	#N/A	#N/A	imputed	#N/A	#N/A	#N/A	#N/A	#N/A	#N/A	#N/A	#N/A	imputed
rs17789885	3	5037400	A	4	0.6243	1.0532	A	G	0.04187	0.134	0.09111	1.575	1.027	2.414	A	G	0.2843	0.1	0.121	0.806	0.5432	1.196	imputed	A	G	0.9941	0.09658	0.09648	1.001	0.7551	1.327	imputed	A	G	0.7033	0.1176	0.1132	1.044	0.845	1.291	imputed
rs7374732	3	23203454	C	4	0.6245	1.0431	C	T	0.01196	0.4106	0.3267	1.42	1.087	1.855	C	T	0.1642	0.3061	0.3468	0.8375	0.6523	1.075	typed	C	T	0.7582	0.3756	0.3821	0.9723	0.8201	1.153	typed	C	T	0.4351	0.3579	0.3445	1.06	0.9227	1.218	typed
rs59100957	11	35575495	A	4	0.6257	0.948	A	G	0.009409	0.1191	0.1822	0.6029	0.4153	0.8753	A	G	0.9233	0.1747	0.1724	1.015	0.7451	1.383	imputed	A	G	0.2021	0.2114	0.1889	1.146	0.9386	1.399	imputed	A	G	0.8503	0.1691	0.1717	0.9821	0.8225	1.173	imputed
rs72718291	14	69545766	T	4	0.6276	0.9234	T	C	0.009941	0.04894	0.09333	0.4836	0.2821	0.8292	T	C	0.7368	0.08219	0.08793	0.9291	0.605	1.427	imputed	T	C	0.1325	0.08115	0.06429	1.284	0.9413	1.75	imputed	T	C	0.9943	0.08105	0.08098	1.001	0.7831	1.279	imputed
rs771572	3	101659656	A	4	0.6281	0.9594	A	G	0.04366	0.1128	0.16	0.6685	0.4563	0.9795	A	G	0.9754	0.1448	0.1455	0.9948	0.7127	1.388	imputed	A	G	0.5386	0.1374	0.1283	1.081	0.8525	1.372	typed	A	G	0.9574	0.1253	0.1259	0.9943	0.8138	1.215	typed
rs45511	5	131439161	T	4	0.6302	1.0431	T	C	0.02637	0.2106	0.1533	1.497	1.057	2.119	T	C	0.9082	0.1897	0.1869	1.018	0.7532	1.376	imputed	T	C	0.6353	0.1481	0.1555	0.9432	0.749	1.188	imputed	T	C	0.6813	0.1698	0.1755	0.9616	0.8056	1.148	imputed
rs7373209	3	23204356	A	4	0.632	0.9564	A	G	0.005103	0.3979	0.4933	0.6811	0.5239	0.8854	A	G	0.1221	0.5272	0.4802	1.202	0.9519	1.518	imputed	A	G	0.6748	0.4573	0.4483	1.038	0.8797	1.224	imputed	A	G	0.4096	0.4558	0.4707	0.9426	0.825	1.077	imputed
rs1883476	1	173019077	G	4	0.6321	1.0436	G	T	0.04503	0.1894	0.2444	0.7131	0.5164	0.9848	G	T	0.208	0.2313	0.2015	1.203	0.9024	1.603	imputed	G	T	0.3488	0.2578	0.2397	1.097	0.9117	1.321	imputed	G	T	0.1836	0.2214	0.2021	1.123	0.9551	1.319	imputed
rs9310713	3	23204095	A	4	0.6353	0.957	A	G	0.005291	0.3979	0.4933	0.6834	0.5263	0.8874	A	G	0.1221	0.5272	0.4802	1.202	0.9519	1.518	imputed	A	G	0.6766	0.4573	0.4484	1.038	0.8795	1.224	imputed	A	G	0.4128	0.4558	0.4706	0.943	0.8253	1.077	imputed
rs6495695	15	34920758	G	4	0.6355	0.9348	G	A	0.01019	0.07872	0.1333	0.5593	0.3628	0.8621	G	A	0.8361	0.07931	0.07599	1.047	0.6754	1.624	imputed	G	A	0.4035	0.08353	0.07387	1.146	0.845	1.554	imputed	G	A	0.885	0.06857	0.06726	1.021	0.7834	1.33	imputed
rs10208406	2	10197615	T	4	0.6356	1.0524	T	C	0.02312	0.1936	0.1356	1.521	1.068	2.165	T	C	0.3121	0.2211	0.1967	1.157	0.8721	1.535	typed	T	C	0.144	0.1595	0.1843	0.8433	0.6782	1.049	imputed	T	C	0.6294	0.1989	0.206	0.9576	0.8107	1.131	imputed
rs801112	1	228996622	C	4	0.6371	0.8065	C	T	0.04821	0.002128	0.01778	0.1159	0.01438	0.9344	C	T	0.7982	0.006803	0.005646	1.208	0.2844	5.128	imputed	C	T	0.2194	0.01918	0.01269	1.532	0.8006	2.931	imputed	C	T	0.423	0.003178	0.005241	0.6039	0.1875	1.945	imputed
rs6040404	20	11160363	C	4	0.6377	1.0451	C	T	0.03394	0.3191	0.2533	1.374	1.032	1.83	C	T	0.6896	0.2828	0.2724	1.057	0.8043	1.39	imputed	C	T	0.08119	0.2153	0.2481	0.8326	0.6842	1.013	imputed	C	T	0.468	0.2966	0.2847	1.06	0.9137	1.229	imputed
rs4670758	2	37899674	T	3	0.6379	0.8954	T	C	0.002089	0.08723	0.1556	0.5106	0.3362	0.7755	#N/A	#N/A	#N/A	#N/A	#N/A	#N/A	#N/A	#N/A	imputed	T	C	0.3001	0.07002	0.05892	1.206	0.8604	1.69	imputed	T	C	0.5246	0.07599	0.06997	1.092	0.8447	1.411	imputed
rs62251462	3	55553097	T	4	0.6403	0.9112	T	C	0.04996	0.07872	0.04667	1.778	1.014	3.119	T	C	0.1433	0.03061	0.05002	0.6059	0.3097	1.185	imputed	T	C	0.4209	0.03828	0.0455	0.8362	0.552	1.267	imputed	T	C	0.2016	0.03191	0.04126	0.7755	0.5358	1.123	imputed
rs6837909	4	75240660	T	3	0.6424	0.8452	T	C	0.04678	0.01277	0.03333	0.3668	0.1397	0.9629	T	C	0.1287	0.04082	0.02611	1.614	0.8704	2.991	imputed	#N/A	#N/A	#N/A	#N/A	#N/A	#N/A	#N/A	#N/A	imputed	T	C	0.4215	0.01911	0.02353	0.8126	0.503	1.313	imputed
rs10097480	8	128218908	C	2	0.6429	1.1771	C	G	0.04748	0.08723	0.05333	1.738	1.019	2.964	#N/A	#N/A	#N/A	#N/A	#N/A	#N/A	#N/A	#N/A	imputed	#N/A	#N/A	#N/A	#N/A	#N/A	#N/A	#N/A	#N/A	imputed	C	G	0.3362	0.05353	0.06184	0.8568	0.6356	1.155	imputed
rs75648107	15	74670909	C	3	0.6438	0.8619	C	T	0.04745	0.02553	0.05111	0.4726	0.2292	0.9743	#N/A	#N/A	#N/A	#N/A	#N/A	#N/A	#N/A	#N/A	imputed	C	T	0.05343	0.05238	0.0354	1.498	1.013	2.214	imputed	C	T	0.278	0.02316	0.02964	0.7718	0.4954	1.203	imputed
rs59341869	17	63430862	A	2	0.644	0.7098	A	G	0.03971	0.01064	0.03111	0.3276	0.116	0.9252	A	G	0.3965	0.02041	0.0143	1.446	0.6167	3.388	imputed	#N/A	#N/A	#N/A	#N/A	#N/A	#N/A	#N/A	#N/A	imputed	#N/A	#N/A	#N/A	#N/A	#N/A	#N/A	#N/A	#N/A	imputed
rs11071419	15	59569302	G	3	0.645	0.9553	G	A	0.02804	0.3766	0.4467	0.7265	0.5501	0.9596	#N/A	#N/A	#N/A	#N/A	#N/A	#N/A	#N/A	#N/A	imputed	G	A	0.3036	0.3325	0.3109	1.102	0.9235	1.316	imputed	G	A	0.9741	0.3435	0.344	0.9975	0.8641	1.151	imputed
rs11120010	1	212923100	T	4	0.6457	1.0399	T	C	0.03155	0.1936	0.1378	1.476	1.044	2.088	T	C	0.7115	0.1871	0.1786	1.059	0.7821	1.433	imputed	T	C	0.6742	0.1936	0.2011	0.9558	0.7818	1.169	imputed	T	C	0.5033	0.1705	0.1798	0.9384	0.7867	1.119	imputed
rs11637020	15	39567305	A	4	0.6469	0.9663	A	C	0.02052	0.3234	0.4	0.7224	0.5522	0.945	A	C	0.9788	0.3197	0.319	1.003	0.7805	1.29	typed	A	C	0.9165	0.3519	0.3497	1.01	0.8499	1.2	typed	A	C	0.3862	0.3316	0.3171	1.069	0.9268	1.232	typed
rs158554	20	52739863	G	2	0.6484	1.1723	G	A	0.03065	0.1191	0.07556	1.667	1.06	2.622	G	A	0.3975	0.07823	0.09319	0.8302	0.5394	1.278	typed	#N/A	#N/A	#N/A	#N/A	#N/A	#N/A	#N/A	#N/A	imputed	#N/A	#N/A	#N/A	#N/A	#N/A	#N/A	#N/A	#N/A	imputed
rs10152556	15	84047914	A	3	0.6515	1.0492	A	T	0.04422	0.2936	0.2356	1.382	1.016	1.88	#N/A	#N/A	#N/A	#N/A	#N/A	#N/A	#N/A	#N/A	imputed	A	T	0.701	0.3	0.2923	1.037	0.8685	1.238	imputed	A	T	0.1917	0.2505	0.2711	0.8964	0.7671	1.047	imputed
rs9867201	3	23203734	A	4	0.6516	0.9593	A	G	0.006303	0.3979	0.4911	0.6882	0.5297	0.8941	A	G	0.1203	0.5272	0.4799	1.203	0.9528	1.519	typed	A	G	0.6356	0.4573	0.4471	1.043	0.8838	1.231	typed	A	G	0.3936	0.4547	0.4701	0.9406	0.8232	1.075	typed
rs45512	5	131439336	T	3	0.6526	1.0527	T	A	0.03628	0.2064	0.1533	1.471	1.034	2.093	#N/A	#N/A	#N/A	#N/A	#N/A	#N/A	#N/A	#N/A	imputed	T	A	0.6049	0.1481	0.1562	0.9381	0.7449	1.181	imputed	T	A	0.6748	0.1698	0.1756	0.9608	0.8049	1.147	imputed
rs2469147	15	66910224	G	4	0.6546	0.9645	G	A	0.04054	0.1447	0.1956	0.6816	0.4765	0.9751	G	A	0.7645	0.1678	0.1611	1.049	0.7661	1.437	imputed	G	A	0.8699	0.1647	0.1674	0.9812	0.7904	1.218	imputed	G	A	0.5872	0.1667	0.1595	1.054	0.88	1.263	imputed
rs2948344	7	99297011	G	4	0.662	0.9391	G	A	0.03616	0.1106	0.07111	1.69	1.047	2.728	G	A	0.5924	0.09859	0.1087	0.8957	0.5984	1.341	imputed	G	A	0.04535	0.09466	0.1229	0.7462	0.5677	0.9808	imputed	G	A	0.1997	0.0855	0.09943	0.8472	0.6663	1.077	imputed
rs76995563	21	39650030	T	4	0.6641	0.8905	T	C	0.009091	0.006383	0.03333	0.181	0.05168	0.6341	T	C	0.1679	0.05137	0.03555	1.458	0.8531	2.491	imputed	T	C	0.2309	0.06475	0.0526	1.248	0.8834	1.763	imputed	T	C	0.1785	0.03165	0.04123	0.7614	0.5225	1.109	imputed
rs114024565	1	16767359	G	4	0.6653	0.9366	G	A	0.009358	0.05745	0.1044	0.5014	0.3016	0.8336	G	A	0.8616	0.08621	0.08326	1.038	0.6828	1.578	imputed	G	A	0.2446	0.09472	0.08052	1.198	0.8962	1.602	imputed	G	A	0.9839	0.07368	0.07349	1.003	0.7767	1.295	imputed
rs1807067	13	42616155	G	4	0.6677	1.0393	G	A	0.03562	0.1574	0.1089	1.535	1.039	2.268	G	A	0.7845	0.1429	0.1487	0.954	0.681	1.337	imputed	G	A	0.4625	0.1679	0.18	0.9173	0.7365	1.143	imputed	G	A	0.7973	0.1487	0.1455	1.026	0.8504	1.239	imputed
rs2948343	7	99297019	G	4	0.6686	0.9357	G	A	0.02639	0.1106	0.06889	1.752	1.081	2.839	G	A	0.5629	0.09722	0.108	0.8879	0.5935	1.328	imputed	G	A	0.02774	0.09169	0.1226	0.721	0.5461	0.9518	imputed	G	A	0.1612	0.08298	0.09799	0.8337	0.6551	1.061	imputed
rs2149067	13	111062324	A	4	0.6696	1.0403	A	G	0.01223	0.3596	0.2844	1.478	1.097	1.991	A	G	0.454	0.3194	0.3411	0.9075	0.704	1.17	imputed	A	G	0.2173	0.3548	0.3805	0.8922	0.7506	1.06	imputed	A	G	0.4021	0.3565	0.3422	1.065	0.9262	1.225	imputed
rs12320417	12	94018621	C	4	0.6698	0.8939	C	T	0.02254	0.008511	0.03111	0.261	0.08458	0.8053	C	T	0.8023	0.01701	0.01904	0.8896	0.3559	2.223	imputed	C	T	0.5373	0.02019	0.01665	1.222	0.6661	2.241	imputed	C	T	0.5694	0.02321	0.02028	1.145	0.7357	1.782	imputed
rs1883477	1	173019053	T	4	0.6698	1.0398	T	C	0.03735	0.1872	0.2444	0.7035	0.5092	0.9719	T	C	0.208	0.2313	0.2015	1.203	0.9024	1.603	imputed	T	C	0.3488	0.2578	0.2397	1.097	0.9117	1.321	imputed	T	C	0.1836	0.2214	0.2021	1.123	0.9551	1.319	imputed
rs17137708	5	114715677	G	3	0.6711	0.9622	G	C	0.04607	0.434	0.5022	0.7637	0.5897	0.9891	#N/A	#N/A	#N/A	#N/A	#N/A	#N/A	#N/A	#N/A	imputed	G	C	0.2214	0.506	0.4793	1.115	0.9443	1.316	imputed	G	C	0.7082	0.4768	0.4835	0.9733	0.8509	1.113	imputed
rs2182177	1	2426149	A	4	0.6711	0.9558	A	C	0.02193	0.1936	0.2556	0.6741	0.485	0.937	A	C	0.714	0.1966	0.2055	0.9458	0.7019	1.274	imputed	A	C	0.8342	0.2192	0.2231	0.9779	0.801	1.194	imputed	A	C	0.06392	0.2319	0.2044	1.176	0.9995	1.385	imputed
rs938906	2	231555684	T	4	0.6711	0.9546	T	C	0.03392	0.1574	0.2156	0.6968	0.503	0.9652	T	C	0.8323	0.2041	0.2093	0.969	0.7244	1.296	typed	T	C	0.0468	0.2512	0.216	1.237	1.013	1.51	typed	T	C	0.3095	0.2095	0.2247	0.9147	0.777	1.077	typed
rs729844	4	57746543	T	4	0.6726	0.9708	T	C	0.03812	0.2787	0.34	0.7226	0.5354	0.9752	T	C	0.8439	0.3299	0.3356	0.9754	0.761	1.25	imputed	T	C	0.3708	0.335	0.3164	1.088	0.9124	1.297	imputed	T	C	0.9859	0.3197	0.3194	1.001	0.8658	1.158	imputed
rs13063594	3	99603697	T	4	0.6742	0.9339	T	C	0.005026	0.07021	0.1289	0.5189	0.3317	0.8117	T	C	0.3749	0.09184	0.07755	1.205	0.7982	1.819	imputed	T	C	0.4506	0.06325	0.05549	1.148	0.8156	1.616	imputed	T	C	0.8802	0.06947	0.07085	0.9788	0.7516	1.275	imputed
rs72786623	2	10198197	C	3	0.6744	0.9611	C	G	0.04429	0.2085	0.2644	0.7154	0.5202	0.9838	#N/A	#N/A	#N/A	#N/A	#N/A	#N/A	#N/A	#N/A	imputed	C	G	0.7567	0.2715	0.2652	1.031	0.8582	1.238	imputed	C	G	0.5574	0.2386	0.2296	1.052	0.8968	1.233	imputed
rs6764319	3	23200907	A	4	0.6747	0.9638	A	C	0.01209	0.3851	0.4667	0.6978	0.5304	0.9181	A	C	0.1219	0.5274	0.4801	1.203	0.9519	1.519	imputed	A	C	0.6748	0.4573	0.4483	1.038	0.8797	1.224	imputed	A	C	0.3842	0.4547	0.4704	0.9395	0.8223	1.073	imputed
rs17165105	5	126629761	T	4	0.6768	0.9037	T	C	0.04296	0.0234	0.04889	0.4531	0.2144	0.9576	T	C	0.9978	0.03401	0.03404	0.9991	0.5239	1.905	imputed	T	C	0.3059	0.03214	0.04084	0.7839	0.5027	1.223	imputed	T	C	0.02167	0.05474	0.03849	1.448	1.073	1.953	imputed
rs5029924	6	138187498	T	4	0.6768	1.0912	T	C	0.02717	0.0617	0.02889	2.144	1.108	4.151	T	C	0.5284	0.03061	0.02467	1.247	0.6281	2.475	imputed	T	C	0.41	0.03214	0.03889	0.8181	0.5188	1.29	imputed	T	C	0.4077	0.02637	0.03154	0.8316	0.5498	1.258	imputed
rs12057175	1	16508375	A	4	0.6773	1.0322	A	G	0.02659	0.4021	0.3289	1.366	1.044	1.787	A	G	0.5338	0.3414	0.3594	0.9235	0.7187	1.187	imputed	A	G	0.32	0.3803	0.4016	0.9149	0.7741	1.081	imputed	A	G	0.5099	0.3832	0.3717	1.05	0.9154	1.204	imputed
rs55860379	5	62558112	A	3	0.679	1.0668	A	T	0.04184	0.09362	0.05778	1.733	1.033	2.908	#N/A	#N/A	#N/A	#N/A	#N/A	#N/A	#N/A	#N/A	imputed	A	T	0.3552	0.08831	0.1003	0.8692	0.6548	1.154	imputed	A	T	0.9894	0.08017	0.0803	0.9983	0.782	1.274	imputed
rs2256989	14	24721665	C	4	0.6804	1.0429	C	T	0.01338	0.3681	0.2911	1.449	1.088	1.932	C	T	0.545	0.3472	0.33	1.081	0.8405	1.389	imputed	C	T	0.8583	0.285	0.2886	0.9827	0.8184	1.18	imputed	C	T	0.0465	0.3128	0.347	0.8545	0.7379	0.9896	imputed
rs74547656	14	51849974	G	2	0.6816	0.7333	G	T	0.01763	0.01489	0.04222	0.3329	0.1371	0.808	G	T	0.2014	0.03767	0.02538	1.512	0.8019	2.851	imputed	#N/A	#N/A	#N/A	#N/A	#N/A	#N/A	#N/A	#N/A	imputed	#N/A	#N/A	#N/A	#N/A	#N/A	#N/A	#N/A	#N/A	imputed
rs603734	11	35620458	G	4	0.6844	1.0388	G	A	0.02405	0.3277	0.2578	1.404	1.053	1.872	G	A	0.09529	0.2603	0.3068	0.7959	0.6087	1.041	imputed	G	A	0.3602	0.2572	0.2397	1.096	0.9088	1.322	imputed	G	A	0.7995	0.2837	0.2879	0.9798	0.8442	1.137	imputed
rs6836436	4	75230930	G	3	0.6858	0.8634	G	T	0.04678	0.01277	0.03333	0.3668	0.1397	0.9629	G	T	0.1116	0.0411	0.02572	1.651	0.8902	3.063	imputed	#N/A	#N/A	#N/A	#N/A	#N/A	#N/A	#N/A	#N/A	imputed	G	T	0.4945	0.02004	0.02381	0.842	0.5274	1.344	imputed
rs74326881	7	103301668	A	4	0.6915	1.0825	A	G	0.02165	0.05319	0.02222	2.448	1.161	5.16	A	G	0.8204	0.03401	0.03656	0.9275	0.4843	1.776	imputed	A	G	0.5011	0.02375	0.0286	0.8306	0.496	1.391	imputed	A	G	0.8364	0.03263	0.03397	0.959	0.6578	1.398	imputed
rs7101895	11	8836030	C	4	0.6924	0.9511	C	T	0.04889	0.05319	0.08667	0.5783	0.3397	0.9845	C	T	0.8297	0.05102	0.04825	1.061	0.6206	1.813	typed	C	T	0.6772	0.05806	0.05385	1.081	0.7629	1.531	typed	C	T	0.8689	0.04211	0.04093	1.03	0.7381	1.437	typed
rs6517167	21	34756057	T	4	0.6946	0.9645	T	C	0.03231	0.1957	0.2556	0.7006	0.5097	0.9629	T	C	0.8196	0.1837	0.1784	1.036	0.766	1.4	imputed	T	C	0.5862	0.2313	0.2417	0.9457	0.7808	1.145	imputed	T	C	0.1646	0.2169	0.1966	1.129	0.96	1.327	imputed
rs10282951	8	74335229	T	4	0.6956	1.0282	T	C	0.03833	0.4149	0.3467	1.338	1.022	1.751	T	C	0.515	0.4276	0.4083	1.083	0.8514	1.378	imputed	T	C	0.4953	0.399	0.4138	0.9413	0.7976	1.111	imputed	T	C	0.3911	0.4082	0.4236	0.9396	0.8211	1.075	imputed
rs72696919	1	152021278	A	4	0.6956	0.9593	A	C	0.03069	0.4447	0.3733	1.355	1.035	1.772	A	C	0.03976	0.3367	0.3965	0.7677	0.5966	0.9877	imputed	A	C	0.02831	0.3671	0.4157	0.8213	0.6944	0.9713	imputed	A	C	0.7663	0.4009	0.3955	1.022	0.8914	1.172	imputed
rs2568031	11	8861044	C	4	0.6985	0.9636	C	T	0.02946	0.3	0.3689	0.7269	0.5492	0.9621	C	T	0.1174	0.3469	0.3041	1.223	0.9506	1.574	imputed	C	T	0.462	0.3377	0.3227	1.071	0.8996	1.275	typed	C	T	0.1324	0.2663	0.2909	0.8853	0.7616	1.029	typed
rs3811277	14	22658313	T	4	0.7006	1.0452	T	C	0.005065	0.2532	0.1733	1.596	1.16	2.196	T	C	0.4429	0.1939	0.2128	0.8905	0.6621	1.198	imputed	T	C	0.2068	0.1647	0.1859	0.8634	0.6946	1.073	imputed	T	C	0.6518	0.2197	0.2131	1.04	0.8848	1.223	imputed
rs977581	18	9119035	T	4	0.702	1.0296	T	G	0.04477	0.3617	0.2978	1.339	1.014	1.769	T	G	0.8778	0.3878	0.3922	0.9811	0.7695	1.251	imputed	T	G	0.1686	0.2879	0.3163	0.8788	0.7375	1.047	typed	T	G	0.4677	0.4053	0.3926	1.055	0.92	1.21	typed
rs2568032	11	8861077	G	4	0.7066	0.9655	G	A	0.03108	0.3	0.3689	0.7315	0.5542	0.9654	G	A	0.1161	0.3469	0.3039	1.224	0.9513	1.575	imputed	G	A	0.4963	0.3377	0.3238	1.065	0.8953	1.268	imputed	G	A	0.1593	0.2663	0.2893	0.8924	0.7679	1.037	imputed
rs62139637	2	65804197	G	2	0.7119	0.9092	G	C	0.02523	0.1745	0.2378	0.6913	0.5042	0.9479	#N/A	#N/A	#N/A	#N/A	#N/A	#N/A	#N/A	#N/A	imputed	#N/A	#N/A	#N/A	#N/A	#N/A	#N/A	#N/A	#N/A	imputed	G	C	0.1583	0.1475	0.1297	1.159	0.9543	1.407	imputed
rs7105138	11	86013157	G	3	0.7133	0.9157	G	C	0.01851	0.04043	0.08	0.4986	0.2833	0.8776	#N/A	#N/A	#N/A	#N/A	#N/A	#N/A	#N/A	#N/A	imputed	G	C	0.4684	0.04881	0.04231	1.164	0.7875	1.719	imputed	G	C	0.4702	0.03284	0.02844	1.157	0.7955	1.682	imputed
rs2279199	3	124449252	C	4	0.7173	0.9763	C	T	0.04484	0.4617	0.5267	0.7508	0.5712	0.9868	C	T	0.759	0.476	0.4853	0.9638	0.7614	1.22	imputed	C	T	0.9366	0.4726	0.4709	1.007	0.8552	1.186	imputed	C	T	0.2786	0.4695	0.4497	1.08	0.9467	1.231	imputed
rs41298956	5	133887641	G	4	0.7206	0.9115	G	A	0.01895	0.006383	0.02889	0.2109	0.05927	0.7502	G	A	0.5128	0.0274	0.02157	1.273	0.6178	2.624	imputed	G	A	0.9304	0.01559	0.01608	0.9701	0.5069	1.857	imputed	G	A	0.5939	0.02537	0.02245	1.128	0.7416	1.715	imputed
rs75763811	1	19923155	A	4	0.7213	0.959	A	G	0.04373	0.0617	0.09778	0.5885	0.3559	0.9732	A	G	0.794	0.07483	0.07901	0.9416	0.5996	1.479	imputed	A	G	0.4992	0.08551	0.07747	1.113	0.8279	1.496	imputed	A	G	0.6895	0.07263	0.06901	1.057	0.8156	1.371	imputed
rs189268816	10	112124242	G	3	0.7218	1.2624	G	A	0.04526	0.02128	0.004444	4.956	1.074	22.87	G	A	0.9386	0.006849	0.006477	1.058	0.2508	4.466	imputed	G	A	0.1927	0.007143	0.01323	0.5332	0.2163	1.314	imputed	#N/A	#N/A	#N/A	#N/A	#N/A	#N/A	#N/A	#N/A	imputed
rs1191689	2	114086579	A	4	0.7282	1.0303	A	G	0.006849	0.5021	0.4111	1.456	1.116	1.899	A	G	0.37	0.4592	0.4858	0.8964	0.7057	1.139	imputed	A	G	0.4899	0.48	0.4954	0.9397	0.7942	1.112	imputed	A	G	0.894	0.4745	0.4769	0.9902	0.8626	1.137	imputed
rs1688017	19	35613623	A	4	0.7297	0.9723	A	G	0.02655	0.3553	0.4267	0.7263	0.5512	0.957	A	G	0.5426	0.3401	0.3575	0.9251	0.7199	1.189	typed	A	G	0.4919	0.34	0.3258	1.065	0.8972	1.264	typed	A	G	0.2109	0.3705	0.3489	1.097	0.9561	1.258	typed
rs9660676	1	16279041	T	4	0.7298	0.9719	T	C	0.04096	0.2128	0.2711	0.7176	0.526	0.979	T	C	0.2795	0.2789	0.2507	1.157	0.8884	1.506	imputed	T	C	0.4835	0.2441	0.2575	0.9319	0.7721	1.125	imputed	T	C	0.5038	0.2442	0.2339	1.058	0.905	1.236	imputed
rs11033205	11	35620334	A	4	0.7299	1.0316	A	G	0.03584	0.3128	0.2489	1.378	1.029	1.845	A	G	0.1067	0.2603	0.3052	0.802	0.6135	1.049	imputed	A	G	0.3844	0.25	0.2334	1.092	0.9036	1.32	imputed	A	G	0.7307	0.2806	0.2863	0.9726	0.8374	1.13	imputed
rs9382950	6	14275210	C	2	0.7319	0.924	C	A	0.04689	0.2511	0.3089	0.7291	0.5379	0.9883	C	A	0.2849	0.2812	0.2531	1.157	0.8858	1.511	imputed	#N/A	#N/A	#N/A	#N/A	#N/A	#N/A	#N/A	#N/A	imputed	#N/A	#N/A	#N/A	#N/A	#N/A	#N/A	#N/A	#N/A	imputed
rs10193964	2	61126664	G	4	0.7329	0.9744	G	A	0.03941	0.2234	0.2822	0.7159	0.5248	0.9765	G	A	0.6385	0.2687	0.2562	1.065	0.8197	1.383	typed	G	A	0.7736	0.2482	0.2536	0.9708	0.801	1.177	imputed	G	A	0.4046	0.2384	0.2259	1.073	0.9167	1.257	imputed
rs12057222	1	16508534	A	4	0.733	1.0268	A	G	0.02912	0.4064	0.3333	1.353	1.038	1.764	A	G	0.5338	0.3414	0.3594	0.9235	0.7187	1.187	imputed	A	G	0.2434	0.38	0.4051	0.9006	0.7616	1.065	typed	A	G	0.512	0.3832	0.3717	1.049	0.9153	1.203	typed
rs4784877	16	58026977	A	2	0.7341	1.1093	A	G	0.01814	0.2191	0.1556	1.512	1.082	2.114	A	G	0.2039	0.1803	0.2115	0.8206	0.6048	1.113	typed	#N/A	#N/A	#N/A	#N/A	#N/A	#N/A	#N/A	#N/A	imputed	#N/A	#N/A	#N/A	#N/A	#N/A	#N/A	#N/A	#N/A	imputed
rs1422130	19	30521016	T	4	0.7382	1.0371	T	C	0.02413	0.1894	0.1333	1.533	1.067	2.203	T	C	0.3116	0.1338	0.1563	0.8348	0.5883	1.184	imputed	T	C	0.6387	0.1559	0.1485	1.06	0.8395	1.34	imputed	T	C	0.4308	0.1411	0.1515	0.9195	0.7544	1.121	imputed
rs4148384	10	101545558	C	3	0.7446	1.0363	C	G	0.03775	0.2468	0.1889	1.415	1.028	1.949	#N/A	#N/A	#N/A	#N/A	#N/A	#N/A	#N/A	#N/A	typed	C	G	0.2901	0.186	0.2046	0.8899	0.7243	1.093	typed	C	G	0.8383	0.2463	0.2495	0.983	0.8411	1.149	typed
rs4699029	4	103360161	T	4	0.7499	0.9579	T	C	0.03239	0.08511	0.1289	0.6124	0.3949	0.9495	T	C	0.4458	0.1027	0.1178	0.8618	0.5879	1.263	imputed	T	C	0.1073	0.1126	0.09171	1.261	0.9635	1.651	imputed	T	C	0.6524	0.09579	0.09111	1.057	0.8422	1.325	imputed
rs17404301	1	204047520	A	4	0.7568	1.0538	A	G	0.004116	0.1468	0.08667	1.927	1.244	2.984	A	G	0.2403	0.1172	0.1425	0.8054	0.5611	1.156	imputed	A	G	0.5884	0.0895	0.08296	1.089	0.8115	1.461	imputed	A	G	0.09898	0.1025	0.1218	0.8228	0.6605	1.025	imputed
rs3826524	17	782952	G	4	0.7615	0.9582	G	A	0.003648	0.1213	0.1933	0.5714	0.3953	0.8259	G	A	0.9081	0.1483	0.1508	0.9807	0.7051	1.364	imputed	G	A	0.05378	0.1731	0.1429	1.264	1.007	1.585	imputed	G	A	0.6019	0.1582	0.1514	1.053	0.8766	1.264	imputed
rs74516908	21	43936549	C	4	0.7629	0.9473	C	T	0.04334	0.1191	0.07778	1.599	1.025	2.493	C	T	0.00929	0.0411	0.08477	0.4567	0.253	0.8243	imputed	C	T	0.5688	0.08373	0.09081	0.914	0.6805	1.228	imputed	C	T	0.9157	0.08955	0.08847	1.014	0.7995	1.285	imputed
rs2475193	10	33272133	A	4	0.7636	1.0297	A	G	0.03362	0.2277	0.2933	0.7269	0.5454	0.9688	A	G	0.05133	0.2755	0.2262	1.302	0.9985	1.697	typed	A	G	0.741	0.2085	0.2025	1.035	0.8509	1.26	typed	A	G	0.2929	0.2347	0.2191	1.094	0.9337	1.281	typed
rs11157440	14	22649654	A	4	0.7643	1.0326	A	G	0.01128	0.2489	0.1778	1.53	1.11	2.11	A	G	0.4379	0.1939	0.213	0.8893	0.6612	1.196	imputed	A	G	0.2073	0.1651	0.1863	0.8634	0.6946	1.073	imputed	A	G	0.6722	0.2197	0.2135	1.038	0.8826	1.22	imputed
rs11001829	10	78343387	A	2	0.7645	0.9386	A	T	0.03975	0.4191	0.4867	0.7484	0.5715	0.9801	#N/A	#N/A	#N/A	#N/A	#N/A	#N/A	#N/A	#N/A	imputed	A	T	0.1214	0.4917	0.4576	1.144	0.9726	1.345	imputed	#N/A	#N/A	#N/A	#N/A	#N/A	#N/A	#N/A	#N/A	imputed
rs28452331	2	191471847	T	4	0.7647	1.0201	T	C	0.03918	0.4681	0.4	1.335	1.021	1.746	T	C	0.74	0.4521	0.442	1.041	0.823	1.316	imputed	T	C	0.5261	0.4833	0.4972	0.9461	0.8036	1.114	imputed	T	C	0.4373	0.4638	0.4778	0.9454	0.8267	1.081	imputed
rs78984788	20	49113631	T	4	0.7687	1.104	T	C	0.01251	0.01064	0.03778	0.266	0.09643	0.7337	T	C	0.08005	0.03061	0.01672	1.886	0.9269	3.836	imputed	T	C	0.5745	0.01548	0.01265	1.23	0.6171	2.453	imputed	T	C	0.04791	0.02532	0.01608	1.594	1.029	2.47	imputed
rs15380	2	10197270	T	3	0.7691	1.0429	T	A	0.01473	0.1957	0.1333	1.571	1.102	2.239	#N/A	#N/A	#N/A	#N/A	#N/A	#N/A	#N/A	#N/A	imputed	T	A	0.1573	0.1615	0.1855	0.8485	0.6829	1.054	imputed	T	A	0.6045	0.1989	0.2066	0.9546	0.8082	1.128	imputed
rs5029939	6	138195723	G	3	0.7696	1.0803	G	C	0.02717	0.0617	0.02889	2.144	1.108	4.151	#N/A	#N/A	#N/A	#N/A	#N/A	#N/A	#N/A	#N/A	typed	G	C	0.4765	0.03341	0.03936	0.8441	0.5411	1.317	imputed	G	C	0.4096	0.02542	0.03047	0.8284	0.5421	1.266	imputed
rs7742406	6	2523683	A	4	0.7729	0.9592	A	G	0.038	0.08511	0.04889	1.784	1.046	3.044	A	G	0.7926	0.08844	0.09299	0.9456	0.6232	1.435	typed	A	G	0.1812	0.06517	0.08077	0.7957	0.5781	1.095	typed	A	G	0.1353	0.08105	0.09689	0.8231	0.646	1.049	typed
rs28571712	4	120375980	A	4	0.7756	0.9706	A	G	0.01642	0.2468	0.3133	0.6686	0.485	0.9217	A	G	0.1849	0.3112	0.2757	1.196	0.918	1.558	imputed	A	G	0.2513	0.2617	0.2396	1.125	0.9287	1.362	imputed	A	G	0.3106	0.2733	0.2901	0.919	0.7871	1.073	imputed
rs9487853	6	112538321	C	4	0.776	1.0804	C	T	0.03656	0.05957	0.02889	2.063	1.063	4.001	C	T	0.193	0.0137	0.02649	0.5156	0.1902	1.398	imputed	C	T	0.05826	0.06754	0.0489	1.424	1.005	2.019	typed	C	T	0.1556	0.02421	0.0333	0.7208	0.4697	1.106	typed
rs1714007	4	57948114	A	4	0.7795	0.9752	A	G	0.02962	0.2234	0.2889	0.7149	0.5322	0.9604	A	G	0.503	0.2381	0.2556	0.91	0.6904	1.199	imputed	A	G	0.2973	0.2913	0.271	1.11	0.9207	1.338	imputed	A	G	0.2622	0.2813	0.2636	1.095	0.9421	1.273	imputed
rs28588440	8	8191568	T	3	0.7811	1.148	T	C	0.04112	0.03191	0.01111	3	1.072	8.397	T	C	0.127	0.006803	0.01986	0.3335	0.08139	1.367	imputed	#N/A	#N/A	#N/A	#N/A	#N/A	#N/A	#N/A	#N/A	imputed	T	C	0.6674	0.01592	0.01406	1.131	0.665	1.922	imputed
rs17173026	19	35739079	T	3	0.7855	0.9605	T	A	0.02633	0.08298	0.1289	0.6023	0.3892	0.9321	#N/A	#N/A	#N/A	#N/A	#N/A	#N/A	#N/A	#N/A	imputed	T	A	0.4753	0.1303	0.12	1.098	0.8597	1.402	imputed	T	A	0.3033	0.1337	0.1216	1.115	0.9158	1.359	imputed
rs9398301	6	112524772	C	2	0.7894	1.0621	C	G	0.02457	0.5213	0.4422	1.345	1.045	1.73	#N/A	#N/A	#N/A	#N/A	#N/A	#N/A	#N/A	#N/A	imputed	C	G	0.07809	0.4245	0.4637	0.8565	0.7268	1.009	imputed	G	C	0.1426	0.4521	0.4785	0.8988	0.7851	1.029	imputed
rs1746831	9	110151614	T	4	0.7904	1.0293	T	G	0.009807	0.2979	0.22	1.496	1.11	2.015	T	G	0.03438	0.2345	0.2935	0.7423	0.5633	0.9783	imputed	T	G	0.8167	0.2677	0.2632	1.024	0.848	1.236	imputed	T	G	0.851	0.2812	0.2782	1.015	0.8731	1.181	imputed
rs4651313	1	186529356	G	4	0.7905	1.0394	G	T	0.04659	0.09149	0.1333	0.6426	0.42	0.9831	G	T	0.03254	0.1395	0.09962	1.443	1.031	2.019	imputed	G	T	0.8699	0.06754	0.06937	0.9722	0.7051	1.341	imputed	G	T	0.2282	0.08985	0.07822	1.167	0.9199	1.479	imputed
rs72756330	1	212741061	A	4	0.794	0.9256	A	G	0.02872	0.03404	0.01111	3.215	1.157	8.928	A	G	0.9421	0.03082	0.03008	1.026	0.5168	2.036	imputed	A	G	0.03571	0.02143	0.03791	0.5524	0.3258	0.9367	imputed	A	G	0.124	0.02	0.02915	0.6763	0.4216	1.085	imputed
rs75166098	20	49113187	G	3	0.8001	0.8918	G	C	0.01251	0.01064	0.03778	0.266	0.09643	0.7337	#N/A	#N/A	#N/A	#N/A	#N/A	#N/A	#N/A	#N/A	imputed	G	C	0.5745	0.01548	0.01265	1.23	0.6171	2.453	imputed	G	C	0.051	0.02532	0.01619	1.584	1.022	2.454	imputed
rs1284517	19	54024116	T	4	0.8011	0.9722	T	C	0.0306	0.09787	0.1444	0.6252	0.4125	0.9474	T	C	0.8592	0.1233	0.1198	1.033	0.7243	1.472	imputed	T	C	0.2023	0.1327	0.1148	1.186	0.9237	1.522	typed	T	C	0.9423	0.1179	0.1187	0.9919	0.8042	1.223	typed
rs7222487	17	782899	G	4	0.8034	0.9712	G	T	0.02148	0.1064	0.16	0.6281	0.4266	0.9249	G	T	0.989	0.1259	0.1256	1.002	0.705	1.425	typed	G	T	0.1337	0.1434	0.1217	1.215	0.9533	1.547	typed	G	T	0.9076	0.1326	0.1312	1.012	0.8319	1.232	typed
rs17089422	8	23463526	G	4	0.8039	1.0433	G	A	0.009495	0.1553	0.09778	1.747	1.158	2.637	G	A	0.6354	0.1027	0.1118	0.9112	0.6204	1.338	imputed	G	A	0.01904	0.09501	0.1276	0.7101	0.5405	0.9329	imputed	G	A	0.2953	0.1189	0.1072	1.123	0.9139	1.38	imputed
rs2784504	14	62431844	A	4	0.8062	1.0612	A	C	0.03658	0.09149	0.05333	1.746	1.048	2.908	A	C	0.2253	0.04762	0.06537	0.7099	0.408	1.235	typed	A	C	0.01598	0.08886	0.06099	1.466	1.09	1.972	imputed	A	C	0.03053	0.04641	0.06576	0.6962	0.5101	0.9502	imputed
rs11033176	11	35575434	C	4	0.8073	0.9693	C	T	0.02875	0.2021	0.1444	1.477	1.05	2.078	C	T	0.02064	0.119	0.1721	0.6549	0.4576	0.9372	imputed	C	T	0.8054	0.1315	0.1352	0.969	0.7629	1.231	imputed	C	T	0.5146	0.1646	0.1735	0.9393	0.7857	1.123	imputed
rs617081	17	807559	A	3	0.8091	0.9642	A	G	0.01025	0.1447	0.2133	0.6357	0.4535	0.891	#N/A	#N/A	#N/A	#N/A	#N/A	#N/A	#N/A	#N/A	imputed	A	G	0.2412	0.1675	0.1484	1.149	0.9205	1.435	imputed	A	G	0.2433	0.1994	0.1829	1.113	0.9387	1.319	imputed
rs10409483	19	18590223	G	3	0.8147	1.0316	G	C	0.01093	0.3894	0.3133	1.489	1.104	2.01	#N/A	#N/A	#N/A	#N/A	#N/A	#N/A	#N/A	#N/A	imputed	G	C	0.04184	0.3483	0.3916	0.831	0.7011	0.985	imputed	G	C	0.7134	0.3558	0.3621	0.9728	0.8459	1.119	imputed
rs5029937	6	138195151	T	3	0.8174	1.0623	T	G	0.02717	0.0617	0.02889	2.144	1.108	4.151	#N/A	#N/A	#N/A	#N/A	#N/A	#N/A	#N/A	#N/A	imputed	T	G	0.4417	0.03673	0.04341	0.8396	0.549	1.284	imputed	T	G	0.3157	0.02842	0.03498	0.806	0.5407	1.202	imputed
rs77136713	8	76226982	T	4	0.8188	0.9498	T	C	0.03849	0.02128	0.04667	0.4317	0.1986	0.9386	T	C	0.9412	0.02797	0.02872	0.9731	0.472	2.006	imputed	T	C	0.1112	0.03095	0.0204	1.552	0.9267	2.598	imputed	T	C	0.8722	0.03586	0.03696	0.9695	0.6779	1.387	imputed
rs8191439	11	67351297	A	2	0.8208	0.6892	A	G	0.04821	0.002128	0.01778	0.1159	0.01438	0.9344	#N/A	#N/A	#N/A	#N/A	#N/A	#N/A	#N/A	#N/A	typed	A	G	0.02835	0.01185	0.003846	3.131	1.184	8.283	imputed	#N/A	#N/A	#N/A	#N/A	#N/A	#N/A	#N/A	#N/A	imputed
rs1878290	5	41009899	G	4	0.8209	1.0257	G	A	0.01014	0.3234	0.4067	0.6906	0.5243	0.9096	G	A	0.005459	0.4082	0.3287	1.405	1.105	1.786	imputed	G	A	0.3544	0.3803	0.3608	1.087	0.9183	1.287	imputed	G	A	0.9001	0.3526	0.3505	1.01	0.8775	1.161	imputed
rs12218584	10	88590019	T	3	0.8273	0.8774	T	C	0.04098	0.002128	0.02222	0.1119	0.0144	0.8696	T	C	0.4493	0.0102	0.006477	1.587	0.4796	5.254	imputed	T	C	0.3583	0.01544	0.011	1.416	0.6977	2.875	imputed	#N/A	#N/A	#N/A	#N/A	#N/A	#N/A	#N/A	#N/A	imputed
rs76957730	16	81480352	T	3	0.8273	0.9549	T	C	0.04497	0.03404	0.06444	0.523	0.2817	0.9708	#N/A	#N/A	#N/A	#N/A	#N/A	#N/A	#N/A	#N/A	imputed	T	C	0.1058	0.06991	0.05295	1.331	0.9565	1.852	imputed	T	C	0.9865	0.0592	0.05934	0.9974	0.7505	1.326	imputed
rs12219899	10	88590275	G	3	0.829	0.8784	G	T	0.04098	0.002128	0.02222	0.1119	0.0144	0.8696	G	T	0.4425	0.01027	0.006477	1.598	0.4829	5.291	imputed	G	T	0.3614	0.01544	0.01103	1.413	0.6961	2.869	imputed	#N/A	#N/A	#N/A	#N/A	#N/A	#N/A	#N/A	#N/A	imputed
rs10868248	9	72514177	A	4	0.8295	1.0307	A	G	0.01514	0.166	0.1067	1.611	1.107	2.346	A	G	0.4248	0.1565	0.1398	1.142	0.8246	1.581	typed	A	G	0.04149	0.109	0.1382	0.7527	0.5801	0.9766	typed	A	G	0.3819	0.1526	0.1643	0.9169	0.7626	1.102	typed
rs35134856	11	35601550	C	4	0.8301	0.9752	C	T	0.0461	0.2043	0.1511	1.419	1.014	1.986	C	T	0.04047	0.1241	0.1711	0.6895	0.4832	0.984	imputed	C	T	0.9584	0.1302	0.131	0.9932	0.7773	1.269	imputed	C	T	0.4613	0.1606	0.1707	0.9304	0.7756	1.116	imputed
rs10060905	5	33179225	A	4	0.8343	1.0213	A	G	0.03476	0.1106	0.16	0.6549	0.4463	0.9611	A	G	0.5809	0.1701	0.1578	1.091	0.8011	1.485	imputed	A	G	0.4692	0.1742	0.1623	1.087	0.8767	1.347	imputed	A	G	0.1251	0.1705	0.1509	1.16	0.9691	1.389	imputed
rs1079180	19	17149468	A	2	0.8363	1.063	A	G	0.03701	0.2234	0.1667	1.431	1.03	1.988	A	G	0.1526	0.1531	0.1872	0.7917	0.5748	1.09	typed	#N/A	#N/A	#N/A	#N/A	#N/A	#N/A	#N/A	#N/A	imputed	#N/A	#N/A	#N/A	#N/A	#N/A	#N/A	#N/A	#N/A	imputed
rs17131683	1	93481358	G	4	0.8364	1.026	G	A	0.02414	0.1128	0.06889	1.743	1.088	2.792	G	A	0.3802	0.09524	0.1119	0.8371	0.5628	1.245	imputed	G	A	0.5794	0.08214	0.08899	0.9162	0.6822	1.231	imputed	G	A	0.8555	0.09322	0.09515	0.9778	0.7776	1.23	imputed
rs7323228	13	111064417	C	4	0.8369	0.979	C	T	0.02255	0.3745	0.3022	1.398	1.055	1.852	C	T	0.1236	0.3103	0.3555	0.8196	0.6362	1.056	imputed	C	T	0.04061	0.363	0.406	0.8256	0.693	0.9834	imputed	C	T	0.7683	0.3625	0.3574	1.022	0.8893	1.175	imputed
rs378944	5	78249222	C	3	0.845	1.0207	C	G	0.022	0.4596	0.38	1.358	1.052	1.753	#N/A	#N/A	#N/A	#N/A	#N/A	#N/A	#N/A	#N/A	imputed	C	G	0.4699	0.4142	0.4303	0.9382	0.7954	1.107	imputed	C	G	0.1638	0.4168	0.4418	0.9026	0.7873	1.035	imputed
rs598016	1	54590342	G	4	0.8474	1.0166	G	A	0.04224	0.383	0.4489	0.7486	0.5699	0.9833	G	A	0.06921	0.4388	0.3853	1.246	0.9828	1.58	imputed	G	A	0.8045	0.4384	0.4438	0.9785	0.8303	1.153	imputed	G	A	0.1859	0.4074	0.3842	1.102	0.9616	1.262	imputed
rs562517	8	102294627	C	4	0.8548	0.9823	C	A	0.04175	0.3511	0.42	0.7574	0.5834	0.9834	C	A	0.8691	0.3912	0.396	0.9799	0.7695	1.248	imputed	C	A	0.01279	0.4218	0.3687	1.249	1.057	1.476	imputed	C	A	0.4655	0.3937	0.4065	0.9478	0.8268	1.086	imputed
rs62182861	2	191413067	C	4	0.8571	0.9855	C	A	0.04004	0.2957	0.3622	0.7457	0.5673	0.9802	C	A	0.517	0.3265	0.345	0.9204	0.7161	1.183	imputed	C	A	0.197	0.3321	0.3056	1.127	0.9477	1.341	imputed	C	A	0.3215	0.3418	0.325	1.078	0.9367	1.24	imputed
rs760832	1	209780748	C	4	0.8591	0.9842	C	T	0.03347	0.3596	0.2933	1.373	1.032	1.826	C	T	0.4816	0.3116	0.3315	0.9122	0.7061	1.178	imputed	C	T	0.7758	0.3522	0.3581	0.9739	0.8185	1.159	imputed	C	T	0.03925	0.316	0.3512	0.8513	0.7363	0.9842	imputed
rs1718829	4	57948156	A	4	0.8597	0.9853	A	C	0.04937	0.2298	0.2889	0.739	0.5505	0.992	A	C	0.503	0.2381	0.2556	0.91	0.6904	1.199	imputed	A	C	0.2973	0.2913	0.271	1.11	0.9207	1.338	imputed	A	C	0.2622	0.2813	0.2636	1.095	0.9421	1.273	imputed
rs2706627	11	12269885	A	4	0.8606	0.9613	A	C	0.02641	0.08723	0.04889	1.871	1.09	3.211	A	C	0.17	0.04762	0.0682	0.6796	0.3915	1.18	typed	A	C	0.03802	0.02962	0.04835	0.6081	0.3885	0.9518	typed	A	C	0.4823	0.07021	0.06399	1.105	0.8485	1.439	typed
rs7359174	15	67413837	A	4	0.8644	1.0181	A	G	0.03928	0.1277	0.08444	1.594	1.034	2.456	A	G	0.4772	0.1014	0.1154	0.8685	0.5888	1.281	imputed	A	G	0.8253	0.09597	0.0989	0.9686	0.7393	1.269	typed	A	G	0.591	0.1129	0.1191	0.9408	0.7617	1.162	typed
rs72824070	17	39071232	C	4	0.8648	0.9358	C	A	0.03339	0.02979	0.008889	3.5	1.134	10.8	C	A	0.1881	0.006849	0.01766	0.3908	0.09646	1.583	imputed	C	A	0.9824	0.02148	0.02162	0.9933	0.5612	1.758	imputed	C	A	0.1453	0.007415	0.01337	0.5481	0.2545	1.18	imputed
rs59286748	11	65337715	T	3	0.8686	1.0172	T	A	0.04726	0.2532	0.1978	1.391	1.012	1.913	#N/A	#N/A	#N/A	#N/A	#N/A	#N/A	#N/A	#N/A	imputed	T	A	0.5925	0.2747	0.2853	0.9487	0.7894	1.14	imputed	T	A	0.2468	0.2564	0.2749	0.908	0.7778	1.06	imputed
rs12472695	2	65804266	T	4	0.873	1.0156	T	C	0.01658	0.3064	0.3867	0.7173	0.5502	0.9353	T	C	0.335	0.3503	0.3231	1.129	0.8824	1.444	typed	T	C	0.7056	0.3009	0.2934	1.037	0.8679	1.238	typed	T	C	0.03495	0.3337	0.2992	1.177	1.02	1.358	typed
rs723858	1	173018263	A	3	0.8813	0.9833	A	T	0.03735	0.1872	0.2444	0.7035	0.5092	0.9719	#N/A	#N/A	#N/A	#N/A	#N/A	#N/A	#N/A	#N/A	imputed	A	T	0.5371	0.2548	0.2428	1.063	0.884	1.278	imputed	A	T	0.183	0.2215	0.2022	1.122	0.9554	1.318	imputed
rs3821163	2	36626144	G	4	0.8861	1.0155	G	A	0.01855	0.2681	0.2	1.464	1.074	1.997	G	A	0.06608	0.1931	0.2403	0.7539	0.5579	1.019	imputed	G	A	0.4748	0.2192	0.2324	0.9281	0.7637	1.128	typed	G	A	0.493	0.2453	0.2348	1.059	0.9064	1.238	typed
rs541548	17	784417	G	4	0.8877	0.9815	G	A	0.04501	0.06596	0.1044	0.6097	0.3802	0.9777	G	A	0.9963	0.07192	0.07185	1.001	0.631	1.588	typed	G	A	0.1177	0.1033	0.08361	1.26	0.956	1.66	typed	G	A	0.9789	0.07895	0.07869	1.004	0.7848	1.283	typed
rs562403	8	102294672	C	3	0.8931	0.9828	C	G	0.041	0.3532	0.4222	0.7561	0.582	0.9823	#N/A	#N/A	#N/A	#N/A	#N/A	#N/A	#N/A	#N/A	imputed	C	G	0.01219	0.4233	0.3693	1.252	1.059	1.48	imputed	C	G	0.5572	0.3987	0.4092	0.9577	0.8351	1.098	imputed
rs11907046	20	52757820	T	4	0.8936	1.0155	T	C	0.04902	0.1021	0.1467	0.6655	0.448	0.9887	T	C	0.6674	0.1293	0.1381	0.9259	0.6518	1.315	imputed	T	C	0.204	0.1679	0.1479	1.165	0.9306	1.458	imputed	T	C	0.05468	0.1646	0.1403	1.206	1.006	1.445	imputed
rs16999008	20	52757842	A	4	0.8936	1.0155	A	G	0.04902	0.1021	0.1467	0.6655	0.448	0.9887	A	G	0.6674	0.1293	0.1381	0.9259	0.6518	1.315	imputed	A	G	0.204	0.1679	0.1479	1.165	0.9306	1.458	imputed	A	G	0.05468	0.1646	0.1403	1.206	1.006	1.445	imputed
rs111932463	7	13959925	C	3	0.8954	1.0469	C	G	0.02674	0.04255	0.01556	2.726	1.146	6.481	#N/A	#N/A	#N/A	#N/A	#N/A	#N/A	#N/A	#N/A	imputed	C	G	0.2545	0.02019	0.02811	0.7131	0.4095	1.242	imputed	C	G	0.3067	0.01899	0.02462	0.7654	0.4708	1.244	imputed
rs7957707	12	52630483	T	2	0.8957	0.9204	T	C	0.03213	0.03191	0.06222	0.4797	0.2489	0.9244	T	C	0.03841	0.06164	0.03736	1.703	1.029	2.818	imputed	#N/A	#N/A	#N/A	#N/A	#N/A	#N/A	#N/A	#N/A	imputed	#N/A	#N/A	#N/A	#N/A	#N/A	#N/A	#N/A	#N/A	imputed
rs117431179	20	48466685	G	4	0.9003	0.959	G	A	0.0332	0.008511	0.02889	0.2824	0.09067	0.8795	G	A	0.006913	0.04422	0.02006	2.272	1.252	4.121	imputed	G	A	0.6064	0.01422	0.01711	0.8331	0.4296	1.616	imputed	G	A	0.9802	0.02316	0.02329	0.9941	0.6394	1.546	imputed
rs6097780	20	52750128	A	4	0.9019	1.0142	A	G	0.04959	0.1043	0.1489	0.6677	0.4505	0.9897	A	G	0.6753	0.1293	0.1379	0.9277	0.6531	1.318	imputed	A	G	0.2418	0.1667	0.1482	1.152	0.9192	1.443	imputed	A	G	0.04948	0.1649	0.1401	1.211	1.01	1.451	imputed
rs4300229	1	12634034	G	4	0.9021	1.0213	G	T	0.0497	0.02766	0.05556	0.5025	0.2569	0.9829	G	T	0.6381	0.03793	0.03286	1.162	0.6211	2.175	imputed	G	T	0.6824	0.04147	0.03804	1.096	0.7205	1.668	imputed	G	T	0.158	0.05297	0.04252	1.256	0.9304	1.696	imputed
rs4811493	20	52756860	A	4	0.9035	1.014	A	G	0.04902	0.1021	0.1467	0.6655	0.448	0.9887	A	G	0.6674	0.1293	0.1381	0.9259	0.6518	1.315	imputed	A	G	0.2228	0.1671	0.1479	1.158	0.9248	1.45	imputed	A	G	0.05499	0.1646	0.1404	1.206	1.006	1.445	imputed
rs13264032	8	41327953	C	4	0.9058	1.0225	C	T	0.04678	0.01277	0.03333	0.3668	0.1397	0.9629	C	T	0.5321	0.02041	0.01567	1.305	0.566	3.01	imputed	C	T	0.5749	0.05332	0.04796	1.117	0.7732	1.612	imputed	C	T	0.4441	0.02842	0.02416	1.182	0.7881	1.771	imputed
rs2644700	17	783049	T	4	0.9074	0.9826	T	C	0.02604	0.06383	0.1067	0.5751	0.3574	0.9253	T	C	0.9755	0.07639	0.0759	1.007	0.6414	1.581	imputed	T	C	0.05854	0.09953	0.07637	1.331	1.003	1.765	typed	T	C	0.8763	0.08421	0.08266	1.02	0.8035	1.295	typed
rs1672971	19	35611824	A	3	0.9101	0.9892	A	T	0.04189	0.3596	0.4267	0.7518	0.5749	0.9831	#N/A	#N/A	#N/A	#N/A	#N/A	#N/A	#N/A	#N/A	imputed	A	T	0.46	0.3421	0.3267	1.07	0.9013	1.271	imputed	A	T	0.2133	0.3705	0.349	1.096	0.9556	1.258	imputed
rs17523989	2	37899409	A	4	0.917	1.0185	A	G	0.008196	0.05745	0.1044	0.4916	0.2941	0.8218	A	G	0.1594	0.09286	0.06987	1.338	0.892	2.006	imputed	A	G	0.2798	0.06934	0.05789	1.216	0.8673	1.704	imputed	A	G	0.3561	0.07424	0.06577	1.137	0.8779	1.473	imputed
rs2955621	17	812750	A	4	0.9185	1.0105	A	G	0.02155	0.1787	0.2422	0.6784	0.4911	0.9371	A	G	0.6194	0.2075	0.1959	1.078	0.8011	1.451	typed	A	G	0.3371	0.1682	0.1529	1.12	0.8983	1.396	typed	A	G	0.1553	0.2063	0.1863	1.135	0.9619	1.339	typed
rs7812265	7	7455997	G	4	0.9187	1.0199	G	A	0.00876	0.1128	0.1733	0.5856	0.3962	0.8654	G	A	0.001731	0.1678	0.1082	1.683	1.215	2.33	imputed	G	A	0.2869	0.09201	0.1064	0.8538	0.647	1.127	imputed	G	A	0.06886	0.1319	0.1113	1.219	0.9958	1.493	imputed
rs4885310	13	76123785	A	4	0.9195	0.9851	A	C	0.03315	0.166	0.1156	1.528	1.044	2.237	A	C	0.005897	0.09864	0.159	0.5757	0.3886	0.8529	imputed	A	C	0.8921	0.1211	0.1231	0.982	0.7643	1.262	imputed	A	C	0.6114	0.1663	0.1596	1.05	0.8785	1.255	imputed
rs10087950	8	8664164	T	4	0.923	0.9844	T	G	0.01232	0.06383	0.1111	0.5304	0.3266	0.8613	T	G	0.3398	0.1122	0.09536	1.201	0.8244	1.75	imputed	T	G	0.8529	0.07957	0.08177	0.9703	0.7163	1.314	imputed	T	G	0.04766	0.09789	0.07845	1.272	1.015	1.595	imputed
rs57577734	8	72742638	T	4	0.927	1.0102	T	C	0.005498	0.2787	0.36	0.6411	0.4719	0.8709	T	C	0.3345	0.3172	0.2909	1.135	0.8773	1.469	imputed	T	C	0.05091	0.3145	0.2743	1.205	1.008	1.44	imputed	T	C	0.4004	0.3103	0.2963	1.069	0.922	1.241	imputed
rs7037550	9	138018732	A	4	0.9338	1.0069	A	C	0.02438	0.3128	0.38	0.7046	0.5233	0.9488	A	C	0.6481	0.3401	0.3271	1.059	0.8278	1.355	imputed	A	C	0.1752	0.3637	0.3355	1.132	0.9542	1.342	imputed	A	C	0.4164	0.3217	0.3082	1.064	0.923	1.227	imputed
rs700226	5	39361556	G	4	0.9379	0.993	G	A	0.01503	0.4702	0.3867	1.39	1.073	1.8	G	A	0.8581	0.4184	0.4237	0.9784	0.7705	1.242	imputed	G	A	0.07085	0.463	0.5033	0.8554	0.7277	1.005	imputed	G	A	0.2417	0.3879	0.4086	0.917	0.7992	1.052	imputed
rs35008263	11	35575550	A	4	0.9416	0.9903	A	G	0.02787	0.07872	0.1222	0.5932	0.3766	0.9344	A	G	0.5258	0.1497	0.1364	1.112	0.8017	1.541	imputed	A	G	0.02484	0.1881	0.151	1.29	1.043	1.595	imputed	A	G	0.5561	0.1385	0.146	0.941	0.7765	1.14	imputed
rs59078348	20	52750933	T	4	0.9475	1.0078	T	C	0.03936	0.1021	0.1489	0.6532	0.4399	0.9701	T	C	0.6773	0.1293	0.1379	0.9282	0.6535	1.318	imputed	T	C	0.2418	0.1667	0.1482	1.152	0.9192	1.443	imputed	T	C	0.0519	0.1646	0.1401	1.209	1.008	1.448	imputed
rs62214481	20	52751063	T	4	0.9475	1.0078	T	G	0.03936	0.1021	0.1489	0.6532	0.4399	0.9701	T	G	0.6773	0.1293	0.1379	0.9282	0.6535	1.318	imputed	T	G	0.2418	0.1667	0.1482	1.152	0.9192	1.443	imputed	T	G	0.0519	0.1646	0.1401	1.209	1.008	1.448	imputed
rs34584483	11	85659261	G	4	0.9478	1.0068	G	A	0.04259	0.1319	0.08889	1.571	1.026	2.405	G	A	0.7064	0.113	0.1204	0.9309	0.6416	1.351	imputed	G	A	0.7544	0.1115	0.1159	0.9576	0.7394	1.24	imputed	G	A	0.3123	0.117	0.1293	0.8939	0.7274	1.099	imputed
rs41279878	10	25138280	T	4	0.9488	0.9794	T	C	0.02329	0.03191	0.008889	3.767	1.231	11.53	T	C	0.3392	0.01701	0.02618	0.6446	0.262	1.586	imputed	T	C	0.575	0.0131	0.01608	0.8096	0.4005	1.637	imputed	T	C	0.3002	0.01163	0.01634	0.7102	0.3845	1.312	imputed
rs41278905	22	45368290	A	4	0.9493	0.9887	A	G	0.03367	0.02553	0.05556	0.4653	0.2336	0.9269	A	G	0.3628	0.04082	0.03117	1.32	0.7258	2.402	imputed	A	G	0.4212	0.05582	0.04807	1.169	0.8132	1.681	imputed	A	G	0.8572	0.03066	0.02956	1.039	0.7027	1.535	imputed
rs2705126	12	48882562	C	4	0.9546	1.0071	C	A	0.03399	0.134	0.08889	1.602	1.047	2.452	C	A	0.09933	0.06803	0.09754	0.678	0.4271	1.076	typed	C	A	0.6749	0.1434	0.15	0.9503	0.7573	1.193	imputed	C	A	0.9778	0.1139	0.1136	1.003	0.8128	1.238	imputed
rs190647	7	23180849	A	2	0.9548	0.9884	A	G	0.04163	0.01915	0.04444	0.4299	0.1945	0.95	A	G	0.4505	0.01361	0.01985	0.6766	0.2453	1.866	typed	A	G	0.5187	0.01303	0.01648	0.7851	0.3896	1.582	typed	A	G	0.6986	0.01895	0.01714	1.108	0.6767	1.815	typed
rs9544529	13	78095300	T	4	0.9638	1.006	T	C	0.02539	0.06383	0.1089	0.5853	0.3701	0.9258	T	C	0.8574	0.1088	0.1122	0.9655	0.6583	1.416	imputed	T	C	0.1892	0.1137	0.09615	1.201	0.9255	1.558	typed	T	C	0.09669	0.14	0.1202	1.187	0.9799	1.437	typed
rs1718859	4	57948224	T	4	0.9673	0.997	T	C	0.03976	0.3362	0.4044	0.751	0.5754	0.9803	T	C	0.9847	0.3938	0.3944	0.9976	0.7811	1.274	imputed	T	C	0.4348	0.405	0.3892	1.077	0.9023	1.284	imputed	T	C	0.2482	0.4268	0.4064	1.089	0.9496	1.248	imputed
rs4965902	15	102115295	C	4	0.9677	0.9921	C	T	0.02753	0.07021	0.03556	2.018	1.097	3.712	C	T	0.6666	0.06463	0.05844	1.11	0.6915	1.78	imputed	C	T	0.1539	0.04881	0.06326	0.7526	0.5186	1.092	imputed	C	T	0.07352	0.04641	0.06189	0.7398	0.5411	1.012	imputed
rs2240985	2	37899654	A	4	0.9704	0.9925	A	G	0.0008071	0.08155	0.1599	0.4851	0.321	0.7333	A	G	0.07951	0.1036	0.07419	1.417	0.9598	2.091	imputed	A	G	0.3818	0.07072	0.0612	1.17	0.8361	1.638	imputed	A	G	0.3107	0.08352	0.07377	1.145	0.8932	1.468	imputed
rs7959506	12	16542352	G	4	0.9719	1.0037	G	A	0.04581	0.4617	0.3978	1.335	1.012	1.76	G	A	0.2524	0.4592	0.4254	1.149	0.9056	1.458	imputed	G	A	0.006203	0.4182	0.4786	0.7866	0.6677	0.9267	imputed	G	A	0.2936	0.4179	0.4367	0.9268	0.8101	1.06	imputed
rs1522840	8	8493135	A	4	0.9737	1.0034	A	C	0.01356	0.2638	0.1933	1.501	1.096	2.056	A	C	0.3069	0.1931	0.2188	0.856	0.6352	1.153	imputed	A	C	0.8865	0.2724	0.2753	0.9866	0.8264	1.178	imputed	A	C	0.1273	0.2195	0.2431	0.8755	0.7445	1.029	imputed
rs1380937	15	39287953	T	4	0.9753	0.9969	T	C	0.02733	0.166	0.1133	1.549	1.06	2.264	T	C	0.3838	0.1541	0.1739	0.8647	0.6235	1.199	imputed	T	C	0.4986	0.1517	0.1623	0.9201	0.7311	1.158	typed	T	C	0.4468	0.1568	0.167	0.9276	0.7721	1.114	typed
rs7962454	12	16542425	C	4	0.9753	1.0032	C	T	0.04728	0.4596	0.3956	1.329	1.01	1.749	C	T	0.25	0.4592	0.4252	1.15	0.9063	1.459	imputed	C	T	0.006203	0.4182	0.4786	0.7866	0.6677	0.9267	imputed	C	T	0.2936	0.4179	0.4367	0.9268	0.8101	1.06	imputed
rs11823994	11	75083588	T	4	0.9762	0.9958	T	C	0.04177	0.0766	0.04444	1.854	1.038	3.313	T	C	0.2659	0.05102	0.06775	0.7393	0.4342	1.259	imputed	T	C	0.9308	0.09123	0.09231	0.9867	0.7394	1.317	imputed	T	C	0.3748	0.06632	0.0748	0.8819	0.678	1.147	imputed
rs12206026	6	10404466	A	4	0.9772	1.0032	A	G	0.03034	0.1043	0.1511	0.6272	0.4153	0.9471	A	G	0.7571	0.1268	0.1206	1.059	0.7367	1.522	imputed	A	G	0.2226	0.1418	0.1233	1.17	0.9197	1.489	imputed	A	G	0.4566	0.1253	0.1166	1.086	0.8837	1.335	imputed
rs11711614	3	193110334	G	3	0.9791	0.9956	G	C	0.03817	0.07234	0.1133	0.6092	0.3856	0.9625	#N/A	#N/A	#N/A	#N/A	#N/A	#N/A	#N/A	#N/A	imputed	G	C	0.194	0.1067	0.08964	1.205	0.9214	1.576	imputed	G	C	0.3017	0.08617	0.07622	1.143	0.8987	1.454	imputed
rs76708731	11	95889331	A	4	0.9798	0.9962	A	C	0.02869	0.1106	0.06889	1.726	1.071	2.783	A	C	0.06735	0.07241	0.1065	0.6548	0.416	1.031	imputed	A	C	0.7733	0.09856	0.09489	1.044	0.7875	1.385	imputed	A	C	0.3484	0.1025	0.1131	0.8946	0.7175	1.115	imputed
rs9309014	2	37899418	A	4	0.981	0.9968	A	G	0.01875	0.1043	0.1578	0.6148	0.4138	0.9135	A	G	0.03972	0.1655	0.1228	1.405	1.016	1.943	imputed	A	G	0.9705	0.1213	0.1218	0.9949	0.7692	1.287	imputed	A	G	0.6406	0.1146	0.1093	1.055	0.8521	1.307	imputed
rs16916881	8	95566270	A	4	0.9824	0.998	A	C	0.02468	0.2532	0.32	0.7041	0.5223	0.9493	A	C	0.4418	0.2789	0.2586	1.108	0.8528	1.44	imputed	A	C	0.1094	0.2917	0.2602	1.167	0.9745	1.397	imputed	A	C	0.9632	0.2283	0.229	0.996	0.8489	1.169	imputed
rs12680965	8	95566297	G	4	0.9857	0.9983	G	T	0.02468	0.2532	0.32	0.7041	0.5223	0.9493	G	T	0.4418	0.2789	0.2586	1.108	0.8528	1.44	imputed	G	T	0.1061	0.2917	0.2599	1.169	0.9759	1.399	imputed	G	T	0.9632	0.2283	0.229	0.996	0.8489	1.169	imputed
rs835221	5	39361155	G	3	0.9909	1.0013	G	C	0.01756	0.4766	0.3956	1.382	1.065	1.793	#N/A	#N/A	#N/A	#N/A	#N/A	#N/A	#N/A	#N/A	imputed	G	C	0.06989	0.4618	0.5022	0.8545	0.7267	1.005	imputed	G	C	0.2355	0.389	0.4099	0.9159	0.7981	1.051	imputed
rs11047722	12	25101534	A	4	0.9942	1.0006	A	G	0.03124	0.2255	0.2867	0.7032	0.5144	0.9614	A	G	0.2132	0.3435	0.309	1.172	0.9129	1.504	typed	A	G	0.6183	0.2974	0.2876	1.05	0.8754	1.258	typed	A	G	0.6967	0.3011	0.2946	1.031	0.8925	1.19	typed
rs12805005	11	95890313	A	4	0.9954	1.0009	A	G	0.02273	0.1106	0.06667	1.763	1.095	2.84	A	G	0.06704	0.07241	0.1066	0.6545	0.4158	1.03	imputed	A	G	0.7733	0.09856	0.09489	1.044	0.7875	1.385	imputed	A	G	0.3437	0.1025	0.1133	0.8937	0.7168	1.114	imputed
rs1886308	20	52749703	G	4	0.9976	1.0004	G	T	0.02928	0.1	0.1489	0.6332	0.424	0.9457	G	T	0.6826	0.1293	0.1377	0.9294	0.6543	1.32	imputed	G	T	0.2418	0.1667	0.1482	1.152	0.9192	1.443	imputed	G	T	0.05221	0.1646	0.1401	1.208	1.008	1.448	imputed

## Sheet: Table-S6
eQTL analysis linking rs4823231 to ATXN10 expression in different tissues (GTEx data).
Study ID	Tissue	Correlated gene	p-value
GTEx2015_v6	Adipose_Subcutaneous	ATXN10	2.06327e-06
GTEx2015_v6	Artery_Aorta	ATXN10	2.7235e-06
GTEx2015_v6	Artery_Tibial	ATXN10	7.92422e-10
GTEx2015_v6	Breast_Mammary_Tissue	ATXN10	1.94016e-07
GTEx2015_v6	Esophagus_Mucosa	ATXN10	2.55996e-18
GTEx2015_v6	Nerve_Tibial	ATXN10	1.09254e-05
GTEx2015_v6	Skin_Not_Sun_Exposed_Suprapubic	ATXN10	2.82979e-12
GTEx2015_v6	Skin_Sun_Exposed_Lower_leg	ATXN10	4.63549e-16
GTEx2015_v6	Whole_Blood	ATXN10	9.34143e-09

## Sheet: Table-S7
Primers sequence
Application	Primer name	Sequence – Forward primer	Sequence – Reverse primer
Hybridization mix	MP-HE-1	AATGATACGGCGACCACCGAGATCTACACTCTTTCCCTACACGACGCTCTTCCGATC*T (* denotes phosphorothioate bond)
Post capture PCR	MP_PE_POST 1 and 2	AATGATACGGCGACCACCGAG	CAAGCAGAAGACGGCATACGA
Enrichment qPCR after hybridization	chr12D	CCGTTTGTAGCTCATTGCTG	AGCAAAAATGAAGCCATTCC
	ACTB	ACATCTGCTGGAAGGTGGAC	TCAAGGTGGGTGTCTTTCCT
	NFKBIA	GGAATTTCCAAGCCAGTCAG	GGAAGGACTTTCCAGCCACT
	TNF	GCCCTGGAGACCCTACATAA	AGGATTTTCCCAGCAAGGAT
RT-qPCR	LIF	ACTGCCGGCATCTGAGGTTTCC	TGGTCCCGGGTGATGTTGCC
	TNF	CTGCTGCACTTTGGAGTGAT	CAGCTTGAGGGTTTGCTACA
	NFKBIA	GGGACTCGTTCCTGCACTT	CTCAGCAATTTCTGGCTGGT
	GAPDH	GAAGGTGAAGGTCGGAGTCA	AATTTGCCATGGGTGGAAT
	ACTB	AGAGCTACGAGCTGCCTGAC	AGCACTGTGTTGGCGTACAG
	TBP	TATAATCCCAAGCGGTTTGC	GCTGGAAAACCCAACTTCTG
Sanger sequencing	rs11913168	CTCTGGGCAGGGATTGGTT	AATTCCCGGTCCCCTTCTG
